# Supplementary material for: The spatial distribution and biogeochemical drivers of nitrogen cycle genes in an Antarctic desert
Source: Front Microbiol. 2022 Oct 6;13:927129. doi: 10.3389/fmicb.2022.927129 (PMC9583160; doi:10.3389/fmicb.2022.927129)
Supplement: Supplementary Table 1 — Metagenome sample information. For each metagenome the respective unique code from Lee et al. (2019) was added. The MetaGenomeID is the ID used to have access to the specific metagenome in the JGI IMG/M platform. The remaining columns provide information for the size of the assembled genome, percentage of the assembled genome and sampling coordinates. [file Table_1.XLSX]

## Sheet: Supplementary Table S1
Supplementary Table S1
Selected metagenomes with metadata from Lee et al., 2019 (correspondence by Unique code)
MetaGenome ID	Unique code	Genome size assembled	Percentage of assembled metagenome	Latitude	Longitude
3300012529	568	626557785	100	-78.1031	163.6192
3300027638	889	376993893	100	-78.1358	164.1187
3300012042	489	514386820	100	-78.0853	163.8049
3300012680	224	1171389766	100	-78.0456	164.0158
3300012183	469	532643546	100	-78.0779	164.1203
3300012531	864	778574499	100	-78.0767	163.8954
3300012186	416	822312114	100	-78.0727	164.0602
3300012682	223	1628635400	100	-78.0471	164.011
3300012094	858	939158697	100	-78.0741	163.8918
3300012526	857	568254376	100	-78.0742	163.7853
3300012678	288	915505664	100	-78.0557	163.7304
3300017787	497	1750641913	100	-78.0827	164.1679
3300012046	833	817562600	100	-78.0467	163.6821
3300012093	611	856706799	100	-78.1266	163.9666
3300012188	330	853015893	100	-78.059	163.688
3300013097	859	698924244	100	-78.0749	163.892
3300012043	600	746337424	100	-78.1246	164.09
3300012669	487	18604340	100	-78.0845	163.7452
3300012681	272	1290666899	100	-78.049	163.698
3300012527	83	670906171	100	-78.0267	163.8204
3300012185	353	687481136	100	-78.0624	163.8323
3300012184	134	590311862	100	-78.0306	163.7174
3300012091	483	573817175	100	-78.0872	163.7685
3300017695	540	709927842	100	-78.024	163.9124
3300012530	85	615422311	100	-78.0243	163.9173
3300012187	448	806250750	100	-78.0824	163.7502
3300012092	445	681401605	100	-78.0795	163.805
3300012684	279	2029005818	100	-78.0526	163.748
3300012679	299	973250012	100	-78.0577	163.7401
3300012045	449	785076910	100	-78.078	163.7214
3300017789	322	2444837402	100	-78.0586	163.6839
3300027414	493	20692400	100	-78.0836	164.2839
