# Supplementary material for: The spatial distribution and biogeochemical drivers of nitrogen cycle genes in an Antarctic desert
Source: Front Microbiol. 2022 Oct 6;13:927129. doi: 10.3389/fmicb.2022.927129 (PMC9583160; doi:10.3389/fmicb.2022.927129)
Supplement: Supplementary Table 2 — Metadata from Lee et al. (2019), corresponding to the metagenomes used in this study. Both the unique code of each sample and metagenome ID were added. More detailed information on the variable codes are available in Supplementary Data from Lee et al. (2019) (link: https://docs.google.com/document/d/1WcMNIlNhY6GsTiSd3zb14SkwqYQv5VPk/edit?usp=sharing&ouid=104678400154685890581&rtpof=true&sd=true). [file Table_2.XLSX]

## Sheet: selected_metadata
Supplementary Table S2
Data from Lee et al., 2019
MetaGenome	UNIQUE.CODE	FIELD.ID	LAT	LONG	N.PCT	C.PCT	CN	AGG.SOIL.WATER	ACTIVE.WATER	AGG.CONDUCTIVITY	AGG.PH	AGG.ATP	SOIL.RESP.RATE	BIOMASS	AGG.DNA	FUNGAL.S	AGG.CYANO.COVERAGE	NEMATODES.LIVEANDDEAD	ROTIFERS.TOTAL	AGG.LITHIC	TAXA.RICHNESS	TARDIGRADES.TOTAL	BACT.S	AGG.MITES	AGG.SPRINGTAILS	AGG.LICHEN.COVERAGE	AGG.MOSS.COVERAGE	AGG.CYANO.COVERAGE.y	VEG.SURVEY
3300012529	568	512-1	-78.1031	163.619	0.00674269	0.0752428	11.1592	3.59014	0.996	0.07	9.14	25743	66.8974	0.0102693	454.857	9	0	2174.2	0	0	1	0	56	0	0	0	0	0	40
3300027638	889	10079	-78.1358	164.119	0.0112	0.6012	53.6786	5.6478	0.88	5.07	9.18	341	NA	NA	891.429	14	0	0	10.096	0	2	0	26	0	0	0	20	0	40
3300012042	489	426-2	-78.0853	163.805	0.00653576	0.0633092	9.68658	5.25278	0.998	0.11	9.67	20494	47.322	0.00335277	448	11	0	4555.75	41.7959	1	3	0	35	0	0	0	0	0	40
3300012680	224	179-2	-78.0456	164.016	0.00213775	0.0249184	11.6563	5.87471	0.994	0.0412	7.84	365730	53.3367	0.003509	33.1429	11	0	5777.55	0	0	1	0	58	0	0	0	0	0	40
3300012183	469	401-1	-78.0779	164.12	0.011	0.085	7.72727	6.90684	0.9964	0.1835	8.68	10353.6	85.48	0.00570519	707.429	11	0	6357.95	0	0.222	3	10.7398	42	0	0	0	0	0	40
3300012531	864	10066	-78.0767	163.895	0.0075	0.0604	8.05333	3.65533	0.93	0.0509	9.27	26587.5	NA	NA	712	8	0	4467.65	2707.05	1	3	0	46	0	0	0	0	0	40
3300012186	416	347-1	-78.0727	164.06	0.00505608	0.0377891	7.47399	2.36933	0.997	0.07	9.47	13160	54.047	0.0044249	414.857	11	0	512.964	0	0	1	0	53	0	0	0	0	0	40
3300012682	223	179-1	-78.0471	164.011	0.00214811	0.0303245	14.1168	11.0967	0.993	0.0408	8.04	12360	43.9556	0.00613415	33.1429	19	0	0	0	0	0	0	72	0	0	0	0	0	40
3300012094	858	10068	-78.0741	163.892	0.007	0.0718	10.2571	4.55586	0.93	0.0332	8.85	13306	NA	NA	742.857	32	0	0	19354.8	1	3	83.4257	94	0	0	0	0	0	40
3300012526	857	10091	-78.0742	163.785	0.0051	0.0488	9.56863	4.40851	0.93	0.0699	9.4	140461	NA	NA	709.714	22	0	2032.68	0	0.5	2	0	51	0	0	0	0	0	40
3300012678	288	246-1	-78.0557	163.73	0.0180079	0.120196	6.67465	0.588869	0.658	0.193	8.03	9758	39.2355	0.00985581	1712	12	0	1534.18	0	5	2	0	48	0	0	0	0	0	40
3300017787	497	432-1	-78.0827	164.168	0.006495	0.075762	11.6647	3.98044	0.983	0.0961	9.55	11961.2	43.3847	0.00332997	376	4	0	2023.6	10.2721	0	2	0	63	0	0	0	0	0	40
3300012046	833	NA	-78.0467	163.682	0.0171	0.1477	8.63743	15.9309	0.9	0.0615	8.78	151057	NA	NA	1802.29	37	2	3649.37	546.244	0	5	1836.31	78	0	0	0	0.2	2	40
3300012093	611	586-2.New	-78.1266	163.967	0.00502533	0.0672168	13.3756	5.90286	1	0.06	8.03	996869	62.525	0.00903354	414.883	9	0	363.896	0	2.5	2	0	57	0	0	0	0	0	40
3300012188	330	NA	-78.059	163.688	0.00758732	0.0721459	9.50875	0.298652	0.699	0.0982	7.86	3202	27.88	0.00962961	1184	27	0	1233.62	59.6915	0	3	0	56	0	0	600	0	0	40
3300013097	859	10067	-78.0749	163.892	0.0048	0.0672	14	6.08452	0.93	0.0363	9.17	28072.5	NA	NA	358.857	35	1000	0	2870.58	1	5	10.3258	62	0	0	0	0.1	1000	40
3300012043	600	573-1	-78.1246	164.09	0.00410776	0.0408194	9.93713	0.714705	0.961	0.37	7.49	22739.5	58.2425	0.00558796	474.286	5	0	269.895	0	0	2	0	57	0	0	1	0	0	40
3300012669	487	423-1	-78.0845	163.745	0.00396909	0.0539725	13.5982	2.64916	0.998	0.008	9.3	32060.5	53.8645	0.00440996	398.857	6	0	1824.79	153.774	1	3	0	44	0	0	0	0	0	40
3300012681	272	222-1	-78.049	163.698	0.0124559	0.106829	8.57653	0.668275	0.836	0.1311	8.75	55274	34.85	0.00855965	1355.43	26	0	2009.89	0	416	5	0	47	0	2	3	0.222	0	8
3300012527	83	075-1	-78.0267	163.82	0.00424222	0.0505161	11.9079	4.31572	0.988	0.0712	8.2	1940656	47.9793	0.00793179	75.4286	8	0	0	0	0	1	10.4471	56	0	0	0	0	0	40
3300012185	353	290-1	-78.0624	163.832	0.00570375	0.0561645	9.84694	9.56052	0.99	0.278	9.37	1446117	56.3388	0.00922506	366.857	18	43	1481.65	21.7889	0	4	0	46	0	0	4	0	43	40
3300012184	134	108-1	-78.0306	163.717	0.0096323	0.0747353	7.75882	1.78432	0.977	0.0613	8.6	45384	47.322	0.00558796	962.286	22	0	77.5429	0	0	2	0	39	0	0	3	0	0	40
3300012091	483	419A-2	-78.0872	163.768	0.00492204	0.0546204	11.0971	4.44367	1	0.09	8.49	19434.5	14.6107	0	314.286	6	0	583.544	0	1	3	0	54	0	0	1	0	0	40
3300017695	540	1135175	-78.024	163.912	0.014179	0.103999	7.3347	12.0954	0.991	0.0616	8.46	15680	129.329	0.0198532	500.571	29	0	2588.79	3615.38	0.222	5	1896.96	62	0	1	0	0	0	40
3300012530	85	075B-1	-78.0243	163.917	0.0212135	0.189156	8.91679	7.7334	0.997	0.0871	7.91	34363.5	141.314	0.00754536	1019.43	21	296	10361.1	3095.42	0.222	8	343.935	77	30	3	0	104	296	8
3300012187	448	383-1	-78.0824	163.75	0.00784084	0.0623814	7.95596	3.0436	1	0.07	8.82	29386.5	49.7691	0.00545714	601.143	16	0	2058.04	0	1	2	0	58	0	0	0	0	0	40
3300012092	445	382-4	-78.0795	163.805	0.00694827	0.413402	59.4971	4.23259	1.001	0.15	8.42	135	53.3367	0.00818766	424	15	0	994.262	0	0	1	0	57	0	0	0	0	0	40
3300012684	279	240-1	-78.0526	163.748	0.00570421	0.0581728	10.1982	2.83538	0.99	0.0969	8.05	2802	71.8193	0.00771742	523.429	16	0	297.962	10.2746	0	2	0	57	0	0	0	0	0	8
3300012679	299	256-3	-78.0577	163.74	0.0172732	0.137722	7.97316	0.840856	0.489	0.1282	7.92	15211.5	38.8444	0.0119259	2054.86	25	0	726.599	0	600	2	0	57	0	0	0	0	0	40
3300012045	449	383-2	-78.078	163.721	0.00787781	0.0623256	7.91154	5.97696	1	0.11	9.13	40657	65.7479	0.00672859	573.714	14	0	3245.49	0	1	2	0	73	0	0	0	0	0	40
3300017789	322	265-1	-78.0586	163.684	0.0183208	0.163733	8.93701	3.74621	0.991	0.0662	7.67	14551	80.6357	0.0123783	1164.57	33	0	141.943	212.914	1	3	0	73	0	0	0	0	0	40
3300027414	493	427-1	-78.0836	164.284	0.00608202	0.0592356	9.73945	1.73762	0.863	0.15	9.42	16832.5	63.7755	0.00326337	985.143	9	0	1249.28	0	0.2	2	0	49	0	0	0	0	0	40
