# Supplementary material for: The spatial distribution and biogeochemical drivers of nitrogen cycle genes in an Antarctic desert
Source: Front Microbiol. 2022 Oct 6;13:927129. doi: 10.3389/fmicb.2022.927129 (PMC9583160; doi:10.3389/fmicb.2022.927129)
Supplement: Supplementary Table 3 — Estimated copy value of each GeneID in each metagenome. The metagenome ID allows to connect with the unique code and respective metadata, while the GeneID allows to retrieve information on that sequence in the JGI IMG/M platform. [file Table_3.XLSX]

## Sheet: Supplementary Table S3
Supplementary Table S3
Unqiue code	MetaGenome	KO	GeneID	EstimatedCopy
568	3300012529	K10944	Ga0136630_10000698	40
568	3300012529	K10944	Ga0136630_10044876	6
568	3300012529	K00374	Ga0136630_10031011	41
568	3300012529	K00374	Ga0136630_10037093	7
568	3300012529	K00374	Ga0136630_10557621	5
568	3300012529	K00374	Ga0136630_13785441	3
568	3300012529	K00374	Ga0136630_16370761	2
568	3300012529	K00374	Ga0136630_16528091	2
568	3300012529	K00362	Ga0136630_10000032	42
568	3300012529	K00362	Ga0136630_10007503	14
568	3300012529	K00362	Ga0136630_100162812	43
568	3300012529	K00362	Ga0136630_10021476	12
568	3300012529	K00362	Ga0136630_10031015	41
568	3300012529	K00362	Ga0136630_10095513	42
568	3300012529	K00362	Ga0136630_10099142	7
568	3300012529	K00362	Ga0136630_10103544	6
568	3300012529	K00362	Ga0136630_10122762	10
568	3300012529	K00362	Ga0136630_10139945	5
568	3300012529	K00362	Ga0136630_10190553	5
568	3300012529	K00362	Ga0136630_10192492	6
568	3300012529	K00362	Ga0136630_10199022	58
568	3300012529	K00362	Ga0136630_10228671	6
568	3300012529	K00362	Ga0136630_10253601	14
568	3300012529	K00362	Ga0136630_10308611	4
568	3300012529	K00362	Ga0136630_10313032	6
568	3300012529	K00362	Ga0136630_10313492	53
568	3300012529	K00362	Ga0136630_10330501	6
568	3300012529	K00362	Ga0136630_10341053	5
568	3300012529	K00362	Ga0136630_10341103	11
568	3300012529	K00362	Ga0136630_10347341	8
568	3300012529	K00362	Ga0136630_10385193	10
568	3300012529	K00362	Ga0136630_10398511	14
568	3300012529	K00362	Ga0136630_10413421	3
568	3300012529	K00362	Ga0136630_10463541	6
568	3300012529	K00362	Ga0136630_10549042	4
568	3300012529	K00362	Ga0136630_10601181	8
568	3300012529	K00362	Ga0136630_10637361	10
568	3300012529	K00362	Ga0136630_10652451	8
568	3300012529	K00362	Ga0136630_10734592	23
568	3300012529	K00362	Ga0136630_10742521	38
568	3300012529	K00362	Ga0136630_10823691	133
568	3300012529	K00362	Ga0136630_10865791	5
568	3300012529	K00362	Ga0136630_10872421	7
568	3300012529	K00362	Ga0136630_10884112	14
568	3300012529	K00362	Ga0136630_11079391	103
568	3300012529	K00362	Ga0136630_11080191	6
568	3300012529	K00362	Ga0136630_11090362	5
568	3300012529	K00362	Ga0136630_11098372	3
568	3300012529	K00362	Ga0136630_11099441	3
568	3300012529	K00362	Ga0136630_11152702	30
568	3300012529	K00362	Ga0136630_11164911	6
568	3300012529	K00362	Ga0136630_11169791	10
568	3300012529	K00362	Ga0136630_11211861	5
568	3300012529	K00362	Ga0136630_11213261	6
568	3300012529	K00362	Ga0136630_11246511	52
568	3300012529	K00362	Ga0136630_11248062	4
568	3300012529	K00362	Ga0136630_11279861	6
568	3300012529	K00362	Ga0136630_11484931	238
568	3300012529	K00362	Ga0136630_11486432	9
568	3300012529	K00362	Ga0136630_11496832	8
568	3300012529	K00362	Ga0136630_11528742	9
568	3300012529	K00362	Ga0136630_11603571	5
568	3300012529	K00362	Ga0136630_11631011	5
568	3300012529	K00362	Ga0136630_11652961	8
568	3300012529	K00362	Ga0136630_11661402	7
568	3300012529	K00362	Ga0136630_11700531	7
568	3300012529	K00362	Ga0136630_11738032	7
568	3300012529	K00362	Ga0136630_11874291	5
568	3300012529	K00362	Ga0136630_11928261	5
568	3300012529	K00362	Ga0136630_11944551	195
568	3300012529	K00362	Ga0136630_11944621	47
568	3300012529	K00362	Ga0136630_11974671	5
568	3300012529	K00362	Ga0136630_12036242	4
568	3300012529	K00362	Ga0136630_12082641	4
568	3300012529	K00362	Ga0136630_12132781	4
568	3300012529	K00362	Ga0136630_12202592	5
568	3300012529	K00362	Ga0136630_12240961	6
568	3300012529	K00362	Ga0136630_12259362	4
568	3300012529	K00362	Ga0136630_12467111	6
568	3300012529	K00362	Ga0136630_12469571	2
568	3300012529	K00362	Ga0136630_12492901	4
568	3300012529	K00362	Ga0136630_12514801	5
568	3300012529	K00362	Ga0136630_12651213	4
568	3300012529	K00362	Ga0136630_12684881	3
568	3300012529	K00362	Ga0136630_12715451	131
568	3300012529	K00362	Ga0136630_12768441	17
568	3300012529	K00362	Ga0136630_12776282	6
568	3300012529	K00362	Ga0136630_12786902	8
568	3300012529	K00362	Ga0136630_12797191	5
568	3300012529	K00362	Ga0136630_12808421	6
568	3300012529	K00362	Ga0136630_12834141	2
568	3300012529	K00362	Ga0136630_12878651	11
568	3300012529	K00362	Ga0136630_12912111	4
568	3300012529	K00362	Ga0136630_12942581	6
568	3300012529	K00362	Ga0136630_12958811	5
568	3300012529	K00362	Ga0136630_13004091	4
568	3300012529	K00362	Ga0136630_13006812	5
568	3300012529	K00362	Ga0136630_13014511	2
568	3300012529	K00362	Ga0136630_13199391	6
568	3300012529	K00362	Ga0136630_13203551	2
568	3300012529	K00362	Ga0136630_13291371	32
568	3300012529	K00362	Ga0136630_13306381	6
568	3300012529	K00362	Ga0136630_13312971	4
568	3300012529	K00362	Ga0136630_13444491	124
568	3300012529	K00362	Ga0136630_13487731	4
568	3300012529	K00362	Ga0136630_13546371	8
568	3300012529	K00362	Ga0136630_13709801	2
568	3300012529	K00362	Ga0136630_13826681	4
568	3300012529	K00362	Ga0136630_13828971	52
568	3300012529	K00362	Ga0136630_13837081	5
568	3300012529	K00362	Ga0136630_13903761	2
568	3300012529	K00362	Ga0136630_13934671	98
568	3300012529	K00362	Ga0136630_14006651	229
568	3300012529	K00362	Ga0136630_14081551	13
568	3300012529	K00362	Ga0136630_14086561	3
568	3300012529	K00362	Ga0136630_14089521	41
568	3300012529	K00362	Ga0136630_14133611	4
568	3300012529	K00362	Ga0136630_14164441	3
568	3300012529	K00362	Ga0136630_14186871	3
568	3300012529	K00362	Ga0136630_14254341	3
568	3300012529	K00362	Ga0136630_14275921	6
568	3300012529	K00362	Ga0136630_14281001	4
568	3300012529	K00362	Ga0136630_14385831	4
568	3300012529	K00362	Ga0136630_14422691	3
568	3300012529	K00362	Ga0136630_14512271	4
568	3300012529	K00362	Ga0136630_14754831	26
568	3300012529	K00362	Ga0136630_14776701	5
568	3300012529	K00362	Ga0136630_14848881	4
568	3300012529	K00362	Ga0136630_14945771	3
568	3300012529	K00362	Ga0136630_15067821	3
568	3300012529	K00362	Ga0136630_15155181	49
568	3300012529	K00362	Ga0136630_15204551	4
568	3300012529	K00362	Ga0136630_15205051	5
568	3300012529	K00362	Ga0136630_15229812	3
568	3300012529	K00362	Ga0136630_15279621	25
568	3300012529	K00362	Ga0136630_15330391	2
568	3300012529	K00362	Ga0136630_15359681	2
568	3300012529	K00362	Ga0136630_15373601	2
568	3300012529	K00362	Ga0136630_15439831	2
568	3300012529	K00362	Ga0136630_15482631	55
568	3300012529	K00362	Ga0136630_15560681	2
568	3300012529	K00362	Ga0136630_15562771	2
568	3300012529	K00362	Ga0136630_15620411	2
568	3300012529	K00362	Ga0136630_15678411	107
568	3300012529	K00362	Ga0136630_15743311	20
568	3300012529	K00362	Ga0136630_15765311	2
568	3300012529	K00362	Ga0136630_15804481	104
568	3300012529	K00362	Ga0136630_15810221	2
568	3300012529	K00362	Ga0136630_15813131	2
568	3300012529	K00362	Ga0136630_15875361	6
568	3300012529	K00362	Ga0136630_15963581	2
568	3300012529	K00362	Ga0136630_15990881	6
568	3300012529	K00362	Ga0136630_16051721	106
568	3300012529	K00362	Ga0136630_16153081	3
568	3300012529	K00362	Ga0136630_16191921	35
568	3300012529	K00362	Ga0136630_16239122	96
568	3300012529	K00362	Ga0136630_16268421	6
568	3300012529	K00362	Ga0136630_16303251	63
568	3300012529	K00362	Ga0136630_16303252	63
568	3300012529	K00362	Ga0136630_16407371	4
568	3300012529	K00362	Ga0136630_16425791	3
568	3300012529	K00362	Ga0136630_16461272	10
568	3300012529	K00362	Ga0136630_16546851	58
568	3300012529	K00362	Ga0136630_16573121	3
568	3300012529	K00362	Ga0136630_16608381	22
568	3300012529	K00362	Ga0136630_16722561	17
568	3300012529	K00362	Ga0136630_16743422	46
568	3300012529	K00362	Ga0136630_16810962	2
568	3300012529	K00362	Ga0136630_16892051	5
568	3300012529	K00362	Ga0136630_16899691	152
568	3300012529	K00362	Ga0136630_16948511	52
568	3300012529	K00362	Ga0136630_16963231	3
568	3300012529	K00362	Ga0136630_17001971	6
568	3300012529	K00362	Ga0136630_17008651	5
568	3300012529	K00362	Ga0136630_17060001	2
568	3300012529	K00362	Ga0136630_17075731	2
568	3300012529	K00362	Ga0136630_17102281	1
568	3300012529	K00362	Ga0136630_17131581	43
568	3300012529	K00362	Ga0136630_17240411	22
568	3300012529	K00362	Ga0136630_17241341	5
568	3300012529	K00362	Ga0136630_17302881	4
568	3300012529	K00362	Ga0136630_17316251	3
568	3300012529	K00362	Ga0136630_17335981	2
568	3300012529	K00362	Ga0136630_17341451	130
568	3300012529	K00362	Ga0136630_17365561	3
568	3300012529	K00362	Ga0136630_17371171	4
568	3300012529	K00362	Ga0136630_17374591	49
568	3300012529	K00362	Ga0136630_17387611	2
568	3300012529	K00362	Ga0136630_17432661	5
568	3300012529	K00362	Ga0136630_17554482	61
568	3300012529	K00362	Ga0136630_17607281	33
568	3300012529	K00362	Ga0136630_17655622	63
568	3300012529	K00362	Ga0136630_17660971	77
568	3300012529	K00362	Ga0136630_17776911	4
568	3300012529	K00362	Ga0136630_17796191	31
568	3300012529	K00362	Ga0136630_17904391	58
568	3300012529	K00362	Ga0136630_17939921	94
568	3300012529	K00362	Ga0136630_17953451	53
568	3300012529	K00362	Ga0136630_18000351	95
568	3300012529	K00362	Ga0136630_18001091	2
568	3300012529	K00362	Ga0136630_18006261	84
568	3300012529	K00362	Ga0136630_18039881	1
568	3300012529	K00362	Ga0136630_18076901	44
568	3300012529	K00362	Ga0136630_18144721	6
568	3300012529	K00362	Ga0136630_18179941	153
568	3300012529	K00362	Ga0136630_18201541	62
568	3300012529	K00362	Ga0136630_18263421	12
568	3300012529	K00362	Ga0136630_18316001	5
568	3300012529	K00362	Ga0136630_18370801	6
568	3300012529	K00362	Ga0136630_18377901	4
568	3300012529	K00362	Ga0136630_18405701	10
568	3300012529	K00362	Ga0136630_18407661	43
568	3300012529	K00362	Ga0136630_18413381	1
568	3300012529	K00362	Ga0136630_18425131	2
568	3300012529	K00362	Ga0136630_18499251	20
568	3300012529	K00362	Ga0136630_18518961	41
568	3300012529	K00362	Ga0136630_18521361	40
568	3300012529	K00362	Ga0136630_18528331	93
568	3300012529	K00362	Ga0136630_18545931	42
568	3300012529	K00362	Ga0136630_18549781	26
568	3300012529	K00362	Ga0136630_18551731	17
568	3300012529	K00362	Ga0136630_18571771	27
568	3300012529	K00362	Ga0136630_18575301	13
568	3300012529	K00362	Ga0136630_18578361	25
568	3300012529	K00362	Ga0136630_18595651	72
568	3300012529	K00362	Ga0136630_18613121	106
568	3300012529	K00362	Ga0136630_18635751	61
568	3300012529	K00362	Ga0136630_18647791	21
568	3300012529	K00362	Ga0136630_18660831	43
568	3300012529	K00362	Ga0136630_18698121	21
568	3300012529	K00362	Ga0136630_18707941	2
568	3300012529	K00362	Ga0136630_18709591	52
568	3300012529	K00362	Ga0136630_18709881	12
568	3300012529	K00362	Ga0136630_18710931	12
568	3300012529	K00362	Ga0136630_18718091	13
568	3300012529	K00362	Ga0136630_18790881	37
568	3300012529	K00362	Ga0136630_18794611	33
568	3300012529	K00362	Ga0136630_18796821	47
568	3300012529	K00362	Ga0136630_18797381	9
568	3300012529	K00362	Ga0136630_18797471	67
568	3300012529	K00362	Ga0136630_18822581	73
568	3300012529	K00362	Ga0136630_18831211	14
568	3300012529	K00362	Ga0136630_18849211	29
568	3300012529	K00362	Ga0136630_18851951	9
568	3300012529	K00362	Ga0136630_18852761	33
568	3300012529	K00362	Ga0136630_18857471	37
568	3300012529	K00362	Ga0136630_18858651	30
568	3300012529	K00362	Ga0136630_18865481	36
568	3300012529	K00362	Ga0136630_18871581	70
568	3300012529	K00362	Ga0136630_18877971	17
568	3300012529	K00362	Ga0136630_18888401	62
568	3300012529	K00362	Ga0136630_18905481	33
568	3300012529	K00362	Ga0136630_18912131	48
568	3300012529	K00362	Ga0136630_18917761	22
568	3300012529	K00362	Ga0136630_18918681	63
568	3300012529	K00362	Ga0136630_18928851	35
568	3300012529	K00362	Ga0136630_18942871	45
568	3300012529	K00362	Ga0136630_18943741	18
568	3300012529	K00362	Ga0136630_18952271	63
568	3300012529	K00362	Ga0136630_18957551	22
568	3300012529	K00362	Ga0136630_18964611	59
568	3300012529	K00362	Ga0136630_18985121	53
568	3300012529	K00362	Ga0136630_18994331	32
568	3300012529	K00362	Ga0136630_18995671	56
568	3300012529	K00362	Ga0136630_18999091	59
568	3300012529	K00362	Ga0136630_19015041	26
568	3300012529	K00362	Ga0136630_19028411	25
568	3300012529	K00362	Ga0136630_19031551	29
568	3300012529	K00362	Ga0136630_19035011	54
568	3300012529	K00362	Ga0136630_19045831	9
568	3300012529	K00362	Ga0136630_19045911	50
568	3300012529	K00362	Ga0136630_19055131	41
568	3300012529	K00362	Ga0136630_19060431	19
568	3300012529	K00362	Ga0136630_19065901	68
568	3300012529	K00362	Ga0136630_19071071	58
568	3300012529	K00362	Ga0136630_19078701	119
568	3300012529	K00362	Ga0136630_19080001	46
568	3300012529	K00362	Ga0136630_19090501	74
568	3300012529	K00362	Ga0136630_19092491	28
568	3300012529	K00362	Ga0136630_19097131	31
568	3300012529	K00362	Ga0136630_19099081	88
568	3300012529	K00362	Ga0136630_19106161	38
568	3300012529	K00362	Ga0136630_19110301	28
568	3300012529	K00362	Ga0136630_19114051	34
568	3300012529	K00362	Ga0136630_19117731	41
568	3300012529	K00362	Ga0136630_19123681	16
568	3300012529	K00362	Ga0136630_19135641	28
568	3300012529	K00362	Ga0136630_19145681	163
568	3300012529	K00362	Ga0136630_19151591	55
568	3300012529	K00362	Ga0136630_19192961	37
568	3300012529	K00362	Ga0136630_19192971	26
568	3300012529	K00362	Ga0136630_19249521	13
568	3300012529	K00362	Ga0136630_19265291	74
568	3300012529	K00362	Ga0136630_19283451	7
568	3300012529	K00362	Ga0136630_19283461	54
568	3300012529	K00362	Ga0136630_19286691	61
568	3300012529	K00362	Ga0136630_19292591	42
568	3300012529	K00362	Ga0136630_19294301	15
568	3300012529	K00362	Ga0136630_19295281	23
568	3300012529	K00362	Ga0136630_19304781	15
568	3300012529	K00362	Ga0136630_19311421	73
568	3300012529	K00362	Ga0136630_19316561	17
568	3300012529	K00362	Ga0136630_19337871	6
568	3300012529	K00362	Ga0136630_19337921	20
568	3300012529	K00362	Ga0136630_19355841	59
568	3300012529	K00362	Ga0136630_19361221	41
568	3300012529	K00362	Ga0136630_19369481	31
568	3300012529	K00362	Ga0136630_19386741	36
568	3300012529	K00362	Ga0136630_19387331	43
568	3300012529	K00362	Ga0136630_19391501	26
568	3300012529	K00362	Ga0136630_19396461	47
568	3300012529	K00362	Ga0136630_19396591	46
568	3300012529	K00362	Ga0136630_19405691	111
568	3300012529	K00362	Ga0136630_19416811	15
568	3300012529	K00362	Ga0136630_19424471	9
568	3300012529	K00362	Ga0136630_19425771	65
568	3300012529	K00362	Ga0136630_19441721	31
568	3300012529	K00362	Ga0136630_19452261	33
568	3300012529	K00362	Ga0136630_19459661	9
568	3300012529	K00362	Ga0136630_19463061	61
568	3300012529	K00362	Ga0136630_19490891	90
568	3300012529	K00362	Ga0136630_19502291	46
568	3300012529	K00362	Ga0136630_19508221	69
568	3300012529	K00362	Ga0136630_19510381	54
568	3300012529	K00362	Ga0136630_19515961	80
568	3300012529	K00362	Ga0136630_19517201	69
568	3300012529	K00362	Ga0136630_19526311	4
568	3300012529	K00362	Ga0136630_19569051	64
568	3300012529	K00362	Ga0136630_19574691	30
568	3300012529	K00362	Ga0136630_19592951	27
568	3300012529	K00362	Ga0136630_19594721	45
568	3300012529	K00362	Ga0136630_19596071	47
568	3300012529	K00362	Ga0136630_19605511	28
568	3300012529	K00362	Ga0136630_19611961	37
568	3300012529	K00362	Ga0136630_19620031	36
568	3300012529	K00362	Ga0136630_19633271	64
568	3300012529	K00362	Ga0136630_19637661	10
568	3300012529	K00362	Ga0136630_19650911	38
568	3300012529	K00362	Ga0136630_19662401	17
568	3300012529	K00362	Ga0136630_19668051	51
568	3300012529	K00362	Ga0136630_19677111	8
568	3300012529	K00362	Ga0136630_19678491	37
568	3300012529	K00362	Ga0136630_19695091	39
568	3300012529	K00362	Ga0136630_19706501	73
568	3300012529	K00362	Ga0136630_19749691	92
568	3300012529	K00370	Ga0136630_10031017	41
568	3300012529	K00370	Ga0136630_10103541	6
568	3300012529	K00370	Ga0136630_10188461	6
568	3300012529	K00370	Ga0136630_10404321	9
568	3300012529	K00370	Ga0136630_10869271	6
568	3300012529	K00370	Ga0136630_11953741	4
568	3300012529	K00370	Ga0136630_12621021	3
568	3300012529	K00370	Ga0136630_15132311	6
568	3300012529	K00370	Ga0136630_17430671	4
568	3300012529	K00371	Ga0136630_10037091	7
568	3300012529	K00371	Ga0136630_10557623	5
568	3300012529	K00371	Ga0136630_10869272	6
568	3300012529	K00371	Ga0136630_10935701	4
568	3300012529	K00371	Ga0136630_11874831	9
568	3300012529	K00371	Ga0136630_12039481	6
568	3300012529	K00363	Ga0136630_10000031	42
568	3300012529	K00363	Ga0136630_10007504	14
568	3300012529	K00363	Ga0136630_10013293	21
568	3300012529	K00363	Ga0136630_10023189	11
568	3300012529	K00363	Ga0136630_10031016	41
568	3300012529	K00363	Ga0136630_10095512	42
568	3300012529	K00363	Ga0136630_10099143	7
568	3300012529	K00363	Ga0136630_10103543	6
568	3300012529	K00363	Ga0136630_10111694	6
568	3300012529	K00363	Ga0136630_10139943	5
568	3300012529	K00363	Ga0136630_10165332	7
568	3300012529	K00363	Ga0136630_10179633	6
568	3300012529	K00363	Ga0136630_10235015	5
568	3300012529	K00363	Ga0136630_10253602	14
568	3300012529	K00363	Ga0136630_10304804	10
568	3300012529	K00363	Ga0136630_10330502	6
568	3300012529	K00363	Ga0136630_10341052	5
568	3300012529	K00363	Ga0136630_10549041	4
568	3300012529	K00363	Ga0136630_10789601	7
568	3300012529	K00363	Ga0136630_10821423	7
568	3300012529	K00363	Ga0136630_11246512	52
568	3300012529	K00363	Ga0136630_11520912	6
568	3300012529	K00363	Ga0136630_11940761	9
568	3300012529	K00363	Ga0136630_12036241	4
568	3300012529	K00363	Ga0136630_12082642	4
568	3300012529	K00363	Ga0136630_12142411	4
568	3300012529	K00363	Ga0136630_12259361	4
568	3300012529	K00363	Ga0136630_12512382	5
568	3300012529	K00363	Ga0136630_12700611	5
568	3300012529	K00363	Ga0136630_12736201	3
568	3300012529	K00363	Ga0136630_12766952	4
568	3300012529	K00363	Ga0136630_12776281	6
568	3300012529	K00363	Ga0136630_12942582	6
568	3300012529	K00363	Ga0136630_13196281	4
568	3300012529	K00363	Ga0136630_13511411	2
568	3300012529	K00363	Ga0136630_13537762	3
568	3300012529	K00363	Ga0136630_14473282	3
568	3300012529	K00363	Ga0136630_14500991	7
568	3300012529	K00363	Ga0136630_14755791	20
568	3300012529	K00363	Ga0136630_14863502	146
568	3300012529	K00363	Ga0136630_14982131	48
568	3300012529	K00363	Ga0136630_15198651	4
568	3300012529	K00363	Ga0136630_15407771	1
568	3300012529	K00363	Ga0136630_15450241	51
568	3300012529	K00363	Ga0136630_15456441	2
568	3300012529	K00363	Ga0136630_15577661	2
568	3300012529	K00363	Ga0136630_15804482	104
568	3300012529	K00363	Ga0136630_15915311	19
568	3300012529	K00363	Ga0136630_16109581	4
568	3300012529	K00363	Ga0136630_16239121	96
568	3300012529	K00363	Ga0136630_16683591	3
568	3300012529	K00363	Ga0136630_17142582	89
568	3300012529	K00363	Ga0136630_17432662	5
568	3300012529	K00363	Ga0136630_17800721	2
568	3300012529	K00363	Ga0136630_17978372	61
568	3300012529	K00363	Ga0136630_18486651	17
568	3300012529	K00363	Ga0136630_18614191	77
568	3300012529	K00363	Ga0136630_18690051	76
568	3300012529	K00363	Ga0136630_18719022	92
568	3300012529	K00363	Ga0136630_18770211	30
568	3300012529	K00363	Ga0136630_18844601	39
568	3300012529	K00363	Ga0136630_19041001	57
568	3300012529	K00363	Ga0136630_19141161	59
568	3300012529	K00363	Ga0136630_19307061	80
568	3300012529	K00363	Ga0136630_19330311	80
568	3300012529	K00363	Ga0136630_19355181	28
568	3300012529	K00363	Ga0136630_19360411	51
568	3300012529	K00363	Ga0136630_19641971	31
568	3300012529	K00363	Ga0136630_19649901	33
568	3300012529	K15876	Ga0136630_11074972	5
568	3300012529	K15876	Ga0136630_12726082	5
568	3300012529	K00372	Ga0136630_10031014	41
568	3300012529	K00372	Ga0136630_10049301	9
568	3300012529	K00372	Ga0136630_10095514	42
568	3300012529	K00372	Ga0136630_10095515	42
568	3300012529	K00372	Ga0136630_10118931	8
568	3300012529	K00372	Ga0136630_10308612	4
568	3300012529	K00372	Ga0136630_10308613	4
568	3300012529	K00372	Ga0136630_10341101	11
568	3300012529	K00372	Ga0136630_10341102	11
568	3300012529	K00372	Ga0136630_10377424	4
568	3300012529	K00372	Ga0136630_10385191	10
568	3300012529	K00372	Ga0136630_10407191	3
568	3300012529	K00372	Ga0136630_10434102	6
568	3300012529	K00372	Ga0136630_10678183	7
568	3300012529	K00372	Ga0136630_10821422	7
568	3300012529	K00372	Ga0136630_10825361	4
568	3300012529	K00372	Ga0136630_10855683	3
568	3300012529	K00372	Ga0136630_10901071	6
568	3300012529	K00372	Ga0136630_11001712	36
568	3300012529	K00372	Ga0136630_11013071	9
568	3300012529	K00372	Ga0136630_11047821	35
568	3300012529	K00372	Ga0136630_11081021	9
568	3300012529	K00372	Ga0136630_11156822	4
568	3300012529	K00372	Ga0136630_11235591	4
568	3300012529	K00372	Ga0136630_11424751	3
568	3300012529	K00372	Ga0136630_11483521	4
568	3300012529	K00372	Ga0136630_11497962	3
568	3300012529	K00372	Ga0136630_11561631	4
568	3300012529	K00372	Ga0136630_11661401	7
568	3300012529	K00372	Ga0136630_11818821	5
568	3300012529	K00372	Ga0136630_11835631	119
568	3300012529	K00372	Ga0136630_11909751	5
568	3300012529	K00372	Ga0136630_12107522	3
568	3300012529	K00372	Ga0136630_12111021	57
568	3300012529	K00372	Ga0136630_12119521	44
568	3300012529	K00372	Ga0136630_12216941	3
568	3300012529	K00372	Ga0136630_12311751	6
568	3300012529	K00372	Ga0136630_12599512	4
568	3300012529	K00372	Ga0136630_12651212	4
568	3300012529	K00372	Ga0136630_12723571	3
568	3300012529	K00372	Ga0136630_12812631	3
568	3300012529	K00372	Ga0136630_12814351	4
568	3300012529	K00372	Ga0136630_12819411	6
568	3300012529	K00372	Ga0136630_12826971	3
568	3300012529	K00372	Ga0136630_13006811	5
568	3300012529	K00372	Ga0136630_13038901	4
568	3300012529	K00372	Ga0136630_13046811	3
568	3300012529	K00372	Ga0136630_13058491	6
568	3300012529	K00372	Ga0136630_13070433	3
568	3300012529	K00372	Ga0136630_13084501	6
568	3300012529	K00372	Ga0136630_13196282	4
568	3300012529	K00372	Ga0136630_13207991	15
568	3300012529	K00372	Ga0136630_13264111	5
568	3300012529	K00372	Ga0136630_13269631	5
568	3300012529	K00372	Ga0136630_13508441	2
568	3300012529	K00372	Ga0136630_13573102	4
568	3300012529	K00372	Ga0136630_13807571	2
568	3300012529	K00372	Ga0136630_13880091	124
568	3300012529	K00372	Ga0136630_13966191	2
568	3300012529	K00372	Ga0136630_14022131	4
568	3300012529	K00372	Ga0136630_14092191	8
568	3300012529	K00372	Ga0136630_14232961	4
568	3300012529	K00372	Ga0136630_14248621	23
568	3300012529	K00372	Ga0136630_14293051	15
568	3300012529	K00372	Ga0136630_14405421	3
568	3300012529	K00372	Ga0136630_14558491	17
568	3300012529	K00372	Ga0136630_14651341	3
568	3300012529	K00372	Ga0136630_14651342	3
568	3300012529	K00372	Ga0136630_14664381	84
568	3300012529	K00372	Ga0136630_14926611	4
568	3300012529	K00372	Ga0136630_14926612	4
568	3300012529	K00372	Ga0136630_15001941	3
568	3300012529	K00372	Ga0136630_15040791	2
568	3300012529	K00372	Ga0136630_15122691	99
568	3300012529	K00372	Ga0136630_15122692	99
568	3300012529	K00372	Ga0136630_15164382	31
568	3300012529	K00372	Ga0136630_15229811	3
568	3300012529	K00372	Ga0136630_15260101	23
568	3300012529	K00372	Ga0136630_15311261	5
568	3300012529	K00372	Ga0136630_15345521	3
568	3300012529	K00372	Ga0136630_15459341	32
568	3300012529	K00372	Ga0136630_15606771	2
568	3300012529	K00372	Ga0136630_15758641	62
568	3300012529	K00372	Ga0136630_15794561	7
568	3300012529	K00372	Ga0136630_15797821	2
568	3300012529	K00372	Ga0136630_15890751	2
568	3300012529	K00372	Ga0136630_16015981	78
568	3300012529	K00372	Ga0136630_16061771	5
568	3300012529	K00372	Ga0136630_16061772	5
568	3300012529	K00372	Ga0136630_16280911	115
568	3300012529	K00372	Ga0136630_16386821	3
568	3300012529	K00372	Ga0136630_16428101	4
568	3300012529	K00372	Ga0136630_16483311	3
568	3300012529	K00372	Ga0136630_16514601	120
568	3300012529	K00372	Ga0136630_16568151	90
568	3300012529	K00372	Ga0136630_16625291	3
568	3300012529	K00372	Ga0136630_16642971	30
568	3300012529	K00372	Ga0136630_16660151	40
568	3300012529	K00372	Ga0136630_16690851	46
568	3300012529	K00372	Ga0136630_16727581	2
568	3300012529	K00372	Ga0136630_16743421	46
568	3300012529	K00372	Ga0136630_16775501	3
568	3300012529	K00372	Ga0136630_16878351	91
568	3300012529	K00372	Ga0136630_16908931	9
568	3300012529	K00372	Ga0136630_16915581	6
568	3300012529	K00372	Ga0136630_16923972	73
568	3300012529	K00372	Ga0136630_16937521	2
568	3300012529	K00372	Ga0136630_16984731	2
568	3300012529	K00372	Ga0136630_17127171	121
568	3300012529	K00372	Ga0136630_17145521	2
568	3300012529	K00372	Ga0136630_17214621	50
568	3300012529	K00372	Ga0136630_17367491	65
568	3300012529	K00372	Ga0136630_17404601	3
568	3300012529	K00372	Ga0136630_17416631	39
568	3300012529	K00372	Ga0136630_17466751	96
568	3300012529	K00372	Ga0136630_17469031	90
568	3300012529	K00372	Ga0136630_17545581	3
568	3300012529	K00372	Ga0136630_17626311	64
568	3300012529	K00372	Ga0136630_17655621	63
568	3300012529	K00372	Ga0136630_17693521	40
568	3300012529	K00372	Ga0136630_17721741	2
568	3300012529	K00372	Ga0136630_17782361	54
568	3300012529	K00372	Ga0136630_17803601	30
568	3300012529	K00372	Ga0136630_17864601	23
568	3300012529	K00372	Ga0136630_17917901	3
568	3300012529	K00372	Ga0136630_18024401	2
568	3300012529	K00372	Ga0136630_18121601	44
568	3300012529	K00372	Ga0136630_18144041	62
568	3300012529	K00372	Ga0136630_18207631	21
568	3300012529	K00372	Ga0136630_18223231	38
568	3300012529	K00372	Ga0136630_18267912	50
568	3300012529	K00372	Ga0136630_18284201	53
568	3300012529	K00372	Ga0136630_18346861	4
568	3300012529	K00372	Ga0136630_18374261	29
568	3300012529	K00372	Ga0136630_18425851	34
568	3300012529	K00372	Ga0136630_18428871	18
568	3300012529	K00372	Ga0136630_18434481	56
568	3300012529	K00372	Ga0136630_18450941	6
568	3300012529	K00372	Ga0136630_18477231	113
568	3300012529	K00372	Ga0136630_18492151	33
568	3300012529	K00372	Ga0136630_18561561	49
568	3300012529	K00372	Ga0136630_18573611	27
568	3300012529	K00372	Ga0136630_18589051	74
568	3300012529	K00372	Ga0136630_18592571	52
568	3300012529	K00372	Ga0136630_18594481	14
568	3300012529	K00372	Ga0136630_18601661	43
568	3300012529	K00372	Ga0136630_18604041	70
568	3300012529	K00372	Ga0136630_18605541	81
568	3300012529	K00372	Ga0136630_18605801	32
568	3300012529	K00372	Ga0136630_18614811	71
568	3300012529	K00372	Ga0136630_18619561	42
568	3300012529	K00372	Ga0136630_18621191	53
568	3300012529	K00372	Ga0136630_18626711	34
568	3300012529	K00372	Ga0136630_18636471	7
568	3300012529	K00372	Ga0136630_18639281	63
568	3300012529	K00372	Ga0136630_18647191	74
568	3300012529	K00372	Ga0136630_18651071	26
568	3300012529	K00372	Ga0136630_18662692	45
568	3300012529	K00372	Ga0136630_18666321	42
568	3300012529	K00372	Ga0136630_18672651	23
568	3300012529	K00372	Ga0136630_18684241	20
568	3300012529	K00372	Ga0136630_18697061	50
568	3300012529	K00372	Ga0136630_18712591	78
568	3300012529	K00372	Ga0136630_18718731	93
568	3300012529	K00372	Ga0136630_18722051	61
568	3300012529	K00372	Ga0136630_18749261	12
568	3300012529	K00372	Ga0136630_18788861	37
568	3300012529	K00372	Ga0136630_18794101	65
568	3300012529	K00372	Ga0136630_18800321	36
568	3300012529	K00372	Ga0136630_18803361	47
568	3300012529	K00372	Ga0136630_18824461	37
568	3300012529	K00372	Ga0136630_18833811	69
568	3300012529	K00372	Ga0136630_18851621	129
568	3300012529	K00372	Ga0136630_18858941	59
568	3300012529	K00372	Ga0136630_18864791	69
568	3300012529	K00372	Ga0136630_18866261	30
568	3300012529	K00372	Ga0136630_18867001	34
568	3300012529	K00372	Ga0136630_18868171	47
568	3300012529	K00372	Ga0136630_18885581	25
568	3300012529	K00372	Ga0136630_18887681	26
568	3300012529	K00372	Ga0136630_18888221	23
568	3300012529	K00372	Ga0136630_18904621	51
568	3300012529	K00372	Ga0136630_18912991	106
568	3300012529	K00372	Ga0136630_18913121	14
568	3300012529	K00372	Ga0136630_18919121	76
568	3300012529	K00372	Ga0136630_18925331	32
568	3300012529	K00372	Ga0136630_18928811	47
568	3300012529	K00372	Ga0136630_18943841	57
568	3300012529	K00372	Ga0136630_18955591	25
568	3300012529	K00372	Ga0136630_18971961	52
568	3300012529	K00372	Ga0136630_18974251	21
568	3300012529	K00372	Ga0136630_18981821	42
568	3300012529	K00372	Ga0136630_18994261	31
568	3300012529	K00372	Ga0136630_18999092	59
568	3300012529	K00372	Ga0136630_19006201	32
568	3300012529	K00372	Ga0136630_19010541	59
568	3300012529	K00372	Ga0136630_19011861	56
568	3300012529	K00372	Ga0136630_19025151	37
568	3300012529	K00372	Ga0136630_19032671	51
568	3300012529	K00372	Ga0136630_19039721	40
568	3300012529	K00372	Ga0136630_19051861	41
568	3300012529	K00372	Ga0136630_19053231	19
568	3300012529	K00372	Ga0136630_19055031	13
568	3300012529	K00372	Ga0136630_19057461	27
568	3300012529	K00372	Ga0136630_19062491	54
568	3300012529	K00372	Ga0136630_19062921	113
568	3300012529	K00372	Ga0136630_19068981	56
568	3300012529	K00372	Ga0136630_19081711	28
568	3300012529	K00372	Ga0136630_19082191	25
568	3300012529	K00372	Ga0136630_19089621	65
568	3300012529	K00372	Ga0136630_19090441	56
568	3300012529	K00372	Ga0136630_19094821	39
568	3300012529	K00372	Ga0136630_19129061	32
568	3300012529	K00372	Ga0136630_19181381	31
568	3300012529	K00372	Ga0136630_19212891	56
568	3300012529	K00372	Ga0136630_19216691	37
568	3300012529	K00372	Ga0136630_19231621	86
568	3300012529	K00372	Ga0136630_19249121	36
568	3300012529	K00372	Ga0136630_19267321	30
568	3300012529	K00372	Ga0136630_19272881	74
568	3300012529	K00372	Ga0136630_19286531	19
568	3300012529	K00372	Ga0136630_19291601	62
568	3300012529	K00372	Ga0136630_19304111	132
568	3300012529	K00372	Ga0136630_19311821	28
568	3300012529	K00372	Ga0136630_19342101	21
568	3300012529	K00372	Ga0136630_19355511	13
568	3300012529	K00372	Ga0136630_19370871	50
568	3300012529	K00372	Ga0136630_19383401	38
568	3300012529	K00372	Ga0136630_19391581	93
568	3300012529	K00372	Ga0136630_19394441	45
568	3300012529	K00372	Ga0136630_19399971	34
568	3300012529	K00372	Ga0136630_19412081	22
568	3300012529	K00372	Ga0136630_19419511	26
568	3300012529	K00372	Ga0136630_19430591	57
568	3300012529	K00372	Ga0136630_19431311	34
568	3300012529	K00372	Ga0136630_19431931	115
568	3300012529	K00372	Ga0136630_19432961	27
568	3300012529	K00372	Ga0136630_19436261	32
568	3300012529	K00372	Ga0136630_19449831	32
568	3300012529	K00372	Ga0136630_19452601	7
568	3300012529	K00372	Ga0136630_19471311	76
568	3300012529	K00372	Ga0136630_19505621	47
568	3300012529	K00372	Ga0136630_19507131	16
568	3300012529	K00372	Ga0136630_19532991	50
568	3300012529	K00372	Ga0136630_19535521	34
568	3300012529	K00372	Ga0136630_19555861	8
568	3300012529	K00372	Ga0136630_19568391	15
568	3300012529	K00372	Ga0136630_19572512	43
568	3300012529	K00372	Ga0136630_19594381	20
568	3300012529	K00372	Ga0136630_19606341	58
568	3300012529	K00372	Ga0136630_19616391	26
568	3300012529	K00372	Ga0136630_19638321	31
568	3300012529	K00372	Ga0136630_19639311	32
568	3300012529	K00372	Ga0136630_19652761	52
568	3300012529	K00372	Ga0136630_19659931	22
568	3300012529	K00372	Ga0136630_19679411	52
568	3300012529	K00372	Ga0136630_19680731	30
568	3300012529	K00372	Ga0136630_19699551	42
568	3300012529	K00372	Ga0136630_19699681	15
568	3300012529	K00372	Ga0136630_19721961	59
568	3300012529	K00372	Ga0136630_19726351	53
568	3300012529	K00372	Ga0136630_19746731	12
568	3300012529	K00366	Ga0136630_100008323	14
568	3300012529	K00366	Ga0136630_10004127	8
568	3300012529	K00366	Ga0136630_100106113	9
568	3300012529	K00366	Ga0136630_10011792	10
568	3300012529	K00366	Ga0136630_10018544	10
568	3300012529	K00366	Ga0136630_10018927	10
568	3300012529	K00366	Ga0136630_10026262	7
568	3300012529	K00366	Ga0136630_10031309	9
568	3300012529	K00366	Ga0136630_10032395	10
568	3300012529	K00366	Ga0136630_10032712	18
568	3300012529	K00366	Ga0136630_10034815	7
568	3300012529	K00366	Ga0136630_10049302	9
568	3300012529	K00366	Ga0136630_10113474	11
568	3300012529	K00366	Ga0136630_10113932	12
568	3300012529	K00366	Ga0136630_10124111	15
568	3300012529	K00366	Ga0136630_10139561	8
568	3300012529	K00366	Ga0136630_10148482	10
568	3300012529	K00366	Ga0136630_10179321	6
568	3300012529	K00366	Ga0136630_10277173	10
568	3300012529	K00366	Ga0136630_10324142	7
568	3300012529	K00366	Ga0136630_10365082	14
568	3300012529	K00366	Ga0136630_10372552	5
568	3300012529	K00366	Ga0136630_10386422	5
568	3300012529	K00366	Ga0136630_10527031	5
568	3300012529	K00366	Ga0136630_10616563	8
568	3300012529	K00366	Ga0136630_10650242	7
568	3300012529	K00366	Ga0136630_10663011	7
568	3300012529	K00366	Ga0136630_10688931	43
568	3300012529	K00366	Ga0136630_10888611	5
568	3300012529	K00366	Ga0136630_10914742	4
568	3300012529	K00366	Ga0136630_11007953	70
568	3300012529	K00366	Ga0136630_11083751	3
568	3300012529	K00366	Ga0136630_11162711	3
568	3300012529	K00366	Ga0136630_11196652	7
568	3300012529	K00366	Ga0136630_11233592	5
568	3300012529	K00366	Ga0136630_11267841	9
568	3300012529	K00366	Ga0136630_11339471	5
568	3300012529	K00366	Ga0136630_11397462	6
568	3300012529	K00366	Ga0136630_11408261	5
568	3300012529	K00366	Ga0136630_11447031	6
568	3300012529	K00366	Ga0136630_11573401	4
568	3300012529	K00366	Ga0136630_11573402	4
568	3300012529	K00366	Ga0136630_11596991	6
568	3300012529	K00366	Ga0136630_11644781	6
568	3300012529	K00366	Ga0136630_11855191	21
568	3300012529	K00366	Ga0136630_11928621	13
568	3300012529	K00366	Ga0136630_11938831	6
568	3300012529	K00366	Ga0136630_12061362	4
568	3300012529	K00366	Ga0136630_12069501	11
568	3300012529	K00366	Ga0136630_12161431	5
568	3300012529	K00366	Ga0136630_12201491	53
568	3300012529	K00366	Ga0136630_12264381	3
568	3300012529	K00366	Ga0136630_12306561	4
568	3300012529	K00366	Ga0136630_12321291	13
568	3300012529	K00366	Ga0136630_12333011	3
568	3300012529	K00366	Ga0136630_12389662	6
568	3300012529	K00366	Ga0136630_12450322	7
568	3300012529	K00366	Ga0136630_12483821	10
568	3300012529	K00366	Ga0136630_12560781	5
568	3300012529	K00366	Ga0136630_12688061	7
568	3300012529	K00366	Ga0136630_12731361	3
568	3300012529	K00366	Ga0136630_12740481	9
568	3300012529	K00366	Ga0136630_12767531	5
568	3300012529	K00366	Ga0136630_12821681	3
568	3300012529	K00366	Ga0136630_12978011	5
568	3300012529	K00366	Ga0136630_13027741	7
568	3300012529	K00366	Ga0136630_13033281	8
568	3300012529	K00366	Ga0136630_13136361	7
568	3300012529	K00366	Ga0136630_13216021	4
568	3300012529	K00366	Ga0136630_13242451	2
568	3300012529	K00366	Ga0136630_13319841	120
568	3300012529	K00366	Ga0136630_13331961	53
568	3300012529	K00366	Ga0136630_13429761	3
568	3300012529	K00366	Ga0136630_13504711	13
568	3300012529	K00366	Ga0136630_13531811	2
568	3300012529	K00366	Ga0136630_13541902	88
568	3300012529	K00366	Ga0136630_13583151	5
568	3300012529	K00366	Ga0136630_13589581	2
568	3300012529	K00366	Ga0136630_13595991	5
568	3300012529	K00366	Ga0136630_13615302	7
568	3300012529	K00366	Ga0136630_13642122	5
568	3300012529	K00366	Ga0136630_13749991	4
568	3300012529	K00366	Ga0136630_13966211	8
568	3300012529	K00366	Ga0136630_14038201	2
568	3300012529	K00366	Ga0136630_14147591	3
568	3300012529	K00366	Ga0136630_14162721	11
568	3300012529	K00366	Ga0136630_14167901	3
568	3300012529	K00366	Ga0136630_14224271	7
568	3300012529	K00366	Ga0136630_14246961	4
568	3300012529	K00366	Ga0136630_14299792	3
568	3300012529	K00366	Ga0136630_14551171	5
568	3300012529	K00366	Ga0136630_14742281	4
568	3300012529	K00366	Ga0136630_14841191	6
568	3300012529	K00366	Ga0136630_14926461	5
568	3300012529	K00366	Ga0136630_14999091	7
568	3300012529	K00366	Ga0136630_15012881	9
568	3300012529	K00366	Ga0136630_15059661	6
568	3300012529	K00366	Ga0136630_15075891	10
568	3300012529	K00366	Ga0136630_15240971	2
568	3300012529	K00366	Ga0136630_15272011	4
568	3300012529	K00366	Ga0136630_15366761	10
568	3300012529	K00366	Ga0136630_15440111	4
568	3300012529	K00366	Ga0136630_15522001	4
568	3300012529	K00366	Ga0136630_15543331	6
568	3300012529	K00366	Ga0136630_15574091	3
568	3300012529	K00366	Ga0136630_15589702	2
568	3300012529	K00366	Ga0136630_15648431	5
568	3300012529	K00366	Ga0136630_15659611	5
568	3300012529	K00366	Ga0136630_15668361	3
568	3300012529	K00366	Ga0136630_15723461	3
568	3300012529	K00366	Ga0136630_15739101	4
568	3300012529	K00366	Ga0136630_15917781	4
568	3300012529	K00366	Ga0136630_15951621	5
568	3300012529	K00366	Ga0136630_16113671	80
568	3300012529	K00366	Ga0136630_16158172	3
568	3300012529	K00366	Ga0136630_16232202	2
568	3300012529	K00366	Ga0136630_16232891	84
568	3300012529	K00366	Ga0136630_16389841	2
568	3300012529	K00366	Ga0136630_16504381	7
568	3300012529	K00366	Ga0136630_16519401	2
568	3300012529	K00366	Ga0136630_16537101	5
568	3300012529	K00366	Ga0136630_16556071	4
568	3300012529	K00366	Ga0136630_16556931	2
568	3300012529	K00366	Ga0136630_16685611	3
568	3300012529	K00366	Ga0136630_16781121	3
568	3300012529	K00366	Ga0136630_16799691	3
568	3300012529	K00366	Ga0136630_16834221	4
568	3300012529	K00366	Ga0136630_17027501	10
568	3300012529	K00366	Ga0136630_17039311	3
568	3300012529	K00366	Ga0136630_17058581	50
568	3300012529	K00366	Ga0136630_17087611	14
568	3300012529	K00366	Ga0136630_17203771	3
568	3300012529	K00366	Ga0136630_17298091	2
568	3300012529	K00366	Ga0136630_17651751	2
568	3300012529	K00366	Ga0136630_17666981	5
568	3300012529	K00366	Ga0136630_17828371	3
568	3300012529	K00366	Ga0136630_17951492	3
568	3300012529	K00366	Ga0136630_17980101	4
568	3300012529	K00366	Ga0136630_18116341	6
568	3300012529	K00366	Ga0136630_18180421	2
568	3300012529	K00366	Ga0136630_18247421	6
568	3300012529	K00366	Ga0136630_18309071	130
568	3300012529	K00366	Ga0136630_18352321	5
568	3300012529	K00366	Ga0136630_18398691	71
568	3300012529	K00366	Ga0136630_18487421	56
568	3300012529	K00366	Ga0136630_18494252	13
568	3300012529	K00366	Ga0136630_18525812	36
568	3300012529	K00366	Ga0136630_18659341	15
568	3300012529	K00366	Ga0136630_18788551	19
568	3300012529	K00366	Ga0136630_18793071	114
568	3300012529	K00366	Ga0136630_18881101	30
568	3300012529	K00366	Ga0136630_18957791	12
568	3300012529	K00366	Ga0136630_18959391	14
568	3300012529	K00366	Ga0136630_18964891	18
568	3300012529	K00366	Ga0136630_18972381	17
568	3300012529	K00366	Ga0136630_18986851	14
568	3300012529	K00366	Ga0136630_19231371	83
568	3300012529	K00366	Ga0136630_19275801	51
568	3300012529	K00366	Ga0136630_19313851	6
568	3300012529	K00366	Ga0136630_19408781	17
568	3300012529	K00366	Ga0136630_19430731	39
568	3300012529	K00366	Ga0136630_19546761	80
568	3300012529	K00366	Ga0136630_19562671	19
568	3300012529	K00366	Ga0136630_19569731	46
568	3300012529	K00366	Ga0136630_19571141	17
568	3300012529	K00366	Ga0136630_19576401	21
568	3300012529	K00366	Ga0136630_19652411	17
568	3300012529	K00366	Ga0136630_19665171	11
568	3300012529	K00366	Ga0136630_19666611	14
568	3300012529	K00368	Ga0136630_10016194	12
568	3300012529	K00368	Ga0136630_10021311	7
568	3300012529	K00368	Ga0136630_10089191	7
568	3300012529	K00368	Ga0136630_10197972	4
568	3300012529	K00368	Ga0136630_10406651	6
568	3300012529	K00368	Ga0136630_10515121	9
568	3300012529	K00368	Ga0136630_10642343	6
568	3300012529	K00368	Ga0136630_10748202	6
568	3300012529	K00368	Ga0136630_11107171	5
568	3300012529	K00368	Ga0136630_11347172	3
568	3300012529	K00368	Ga0136630_12936681	3
568	3300012529	K00368	Ga0136630_13104931	2
568	3300012529	K00368	Ga0136630_13196171	4
568	3300012529	K00368	Ga0136630_13537332	4
568	3300012529	K00368	Ga0136630_13622401	4
568	3300012529	K00368	Ga0136630_13928292	2
568	3300012529	K00368	Ga0136630_13958111	2
568	3300012529	K00368	Ga0136630_14127921	6
568	3300012529	K00368	Ga0136630_14666851	4
568	3300012529	K00368	Ga0136630_14677522	2
568	3300012529	K00368	Ga0136630_14935311	2
568	3300012529	K00368	Ga0136630_15064271	3
568	3300012529	K00368	Ga0136630_15250231	3
568	3300012529	K00368	Ga0136630_15715951	4
568	3300012529	K00368	Ga0136630_15725101	3
568	3300012529	K00368	Ga0136630_16059001	3
568	3300012529	K00368	Ga0136630_16640981	2
568	3300012529	K00368	Ga0136630_16880941	3
568	3300012529	K00368	Ga0136630_16942861	2
568	3300012529	K00368	Ga0136630_16979601	4
568	3300012529	K00368	Ga0136630_16999281	3
568	3300012529	K00368	Ga0136630_17743671	3
568	3300012529	K00368	Ga0136630_18415751	4
568	3300012529	K15864	Ga0136630_16920921	2
568	3300012529	K04561	Ga0136630_10050701	11
568	3300012529	K04561	Ga0136630_10099613	49
568	3300012529	K04561	Ga0136630_10203494	10
568	3300012529	K04561	Ga0136630_10873271	4
568	3300012529	K04561	Ga0136630_11276612	4
568	3300012529	K04561	Ga0136630_11805791	6
568	3300012529	K04561	Ga0136630_15843531	2
568	3300012529	K04561	Ga0136630_17288001	3
568	3300012529	K04561	Ga0136630_18138821	5
568	3300012529	K10945	Ga0136630_10000699	40
568	3300012529	K10945	Ga0136630_10044875	6
568	3300012529	K10945	Ga0136630_10411732	6
568	3300012529	K10946	Ga0136630_10000697	40
568	3300012529	K10946	Ga0136630_100052011	38
568	3300012529	K10946	Ga0136630_10044877	6
568	3300012529	K10946	Ga0136630_10130013	6
568	3300012529	K10946	Ga0136630_12001001	8
889	3300027638	K10944	Ga0208612_100019111	44
889	3300027638	K00374	Ga0208612_10002392	46
889	3300027638	K00374	Ga0208612_10055926	10
889	3300027638	K00374	Ga0208612_13900781	2
889	3300027638	K00374	Ga0208612_14720221	2
889	3300027638	K00362	Ga0208612_100023911	46
889	3300027638	K00362	Ga0208612_10002396	46
889	3300027638	K00362	Ga0208612_10003204	15
889	3300027638	K00362	Ga0208612_10005137	23
889	3300027638	K00362	Ga0208612_10007799	18
889	3300027638	K00362	Ga0208612_10013531	18
889	3300027638	K00362	Ga0208612_10015114	91
889	3300027638	K00362	Ga0208612_10021811	11
889	3300027638	K00362	Ga0208612_10024781	12
889	3300027638	K00362	Ga0208612_10029725	43
889	3300027638	K00362	Ga0208612_10039421	12
889	3300027638	K00362	Ga0208612_10040013	92
889	3300027638	K00362	Ga0208612_10051118	213
889	3300027638	K00362	Ga0208612_10054241	46
889	3300027638	K00362	Ga0208612_10069404	17
889	3300027638	K00362	Ga0208612_10107401	13
889	3300027638	K00362	Ga0208612_10109822	121
889	3300027638	K00362	Ga0208612_10138364	13
889	3300027638	K00362	Ga0208612_10144661	32
889	3300027638	K00362	Ga0208612_10151452	29
889	3300027638	K00362	Ga0208612_10166261	13
889	3300027638	K00362	Ga0208612_10200932	12
889	3300027638	K00362	Ga0208612_10206231	8
889	3300027638	K00362	Ga0208612_10227242	13
889	3300027638	K00362	Ga0208612_10230221	20
889	3300027638	K00362	Ga0208612_10235683	21
889	3300027638	K00362	Ga0208612_10289381	11
889	3300027638	K00362	Ga0208612_10293913	6
889	3300027638	K00362	Ga0208612_10389001	9
889	3300027638	K00362	Ga0208612_10402231	10
889	3300027638	K00362	Ga0208612_10414561	11
889	3300027638	K00362	Ga0208612_10445121	8
889	3300027638	K00362	Ga0208612_10541341	15
889	3300027638	K00362	Ga0208612_10615072	10
889	3300027638	K00362	Ga0208612_10631501	19
889	3300027638	K00362	Ga0208612_10632271	5
889	3300027638	K00362	Ga0208612_10632341	39
889	3300027638	K00362	Ga0208612_10722311	12
889	3300027638	K00362	Ga0208612_10768841	11
889	3300027638	K00362	Ga0208612_10779741	7
889	3300027638	K00362	Ga0208612_10816201	5
889	3300027638	K00362	Ga0208612_10841381	14
889	3300027638	K00362	Ga0208612_10895342	35
889	3300027638	K00362	Ga0208612_10923041	11
889	3300027638	K00362	Ga0208612_10939811	6
889	3300027638	K00362	Ga0208612_10977181	11
889	3300027638	K00362	Ga0208612_10998731	15
889	3300027638	K00362	Ga0208612_11003461	6
889	3300027638	K00362	Ga0208612_11046591	11
889	3300027638	K00362	Ga0208612_11046902	7
889	3300027638	K00362	Ga0208612_11081481	9
889	3300027638	K00362	Ga0208612_11084121	9
889	3300027638	K00362	Ga0208612_11206371	4
889	3300027638	K00362	Ga0208612_11304091	7
889	3300027638	K00362	Ga0208612_11304401	34
889	3300027638	K00362	Ga0208612_11417451	11
889	3300027638	K00362	Ga0208612_11447821	6
889	3300027638	K00362	Ga0208612_11522651	10
889	3300027638	K00362	Ga0208612_11542741	7
889	3300027638	K00362	Ga0208612_11650311	6
889	3300027638	K00362	Ga0208612_11698771	15
889	3300027638	K00362	Ga0208612_11775941	5
889	3300027638	K00362	Ga0208612_11835841	5
889	3300027638	K00362	Ga0208612_11860651	4
889	3300027638	K00362	Ga0208612_11946301	85
889	3300027638	K00362	Ga0208612_11972361	7
889	3300027638	K00362	Ga0208612_12002951	4
889	3300027638	K00362	Ga0208612_12039632	10
889	3300027638	K00362	Ga0208612_12098242	7
889	3300027638	K00362	Ga0208612_12145541	7
889	3300027638	K00362	Ga0208612_12169241	137
889	3300027638	K00362	Ga0208612_12217991	8
889	3300027638	K00362	Ga0208612_12255521	13
889	3300027638	K00362	Ga0208612_12507271	8
889	3300027638	K00362	Ga0208612_12577251	5
889	3300027638	K00362	Ga0208612_12675481	4
889	3300027638	K00362	Ga0208612_12713991	10
889	3300027638	K00362	Ga0208612_12718852	12
889	3300027638	K00362	Ga0208612_12803711	4
889	3300027638	K00362	Ga0208612_12920381	10
889	3300027638	K00362	Ga0208612_12978521	47
889	3300027638	K00362	Ga0208612_13003311	6
889	3300027638	K00362	Ga0208612_13008332	8
889	3300027638	K00362	Ga0208612_13018451	5
889	3300027638	K00362	Ga0208612_13139441	13
889	3300027638	K00362	Ga0208612_13266321	46
889	3300027638	K00362	Ga0208612_13342722	4
889	3300027638	K00362	Ga0208612_13371051	4
889	3300027638	K00362	Ga0208612_13425741	7
889	3300027638	K00362	Ga0208612_13430641	7
889	3300027638	K00362	Ga0208612_13450901	3
889	3300027638	K00362	Ga0208612_13564571	3
889	3300027638	K00362	Ga0208612_13626861	5
889	3300027638	K00362	Ga0208612_13648302	10
889	3300027638	K00362	Ga0208612_13680671	5
889	3300027638	K00362	Ga0208612_13807921	3
889	3300027638	K00362	Ga0208612_13810491	3
889	3300027638	K00362	Ga0208612_13815811	7
889	3300027638	K00362	Ga0208612_13870491	4
889	3300027638	K00362	Ga0208612_13925881	7
889	3300027638	K00362	Ga0208612_13942631	4
889	3300027638	K00362	Ga0208612_13950511	8
889	3300027638	K00362	Ga0208612_14002681	7
889	3300027638	K00362	Ga0208612_14170462	9
889	3300027638	K00362	Ga0208612_14182461	6
889	3300027638	K00362	Ga0208612_14425561	4
889	3300027638	K00362	Ga0208612_14625811	4
889	3300027638	K00362	Ga0208612_14646011	10
889	3300027638	K00362	Ga0208612_14745541	6
889	3300027638	K00362	Ga0208612_14782971	4
889	3300027638	K00362	Ga0208612_14801531	3
889	3300027638	K00362	Ga0208612_14839751	4
889	3300027638	K00362	Ga0208612_14892331	3
889	3300027638	K00362	Ga0208612_14936891	3
889	3300027638	K00362	Ga0208612_14958371	5
889	3300027638	K00362	Ga0208612_14962981	3
889	3300027638	K00362	Ga0208612_15027461	3
889	3300027638	K00362	Ga0208612_15087481	3
889	3300027638	K00362	Ga0208612_15146491	4
889	3300027638	K00362	Ga0208612_15310861	4
889	3300027638	K00362	Ga0208612_15332231	4
889	3300027638	K00362	Ga0208612_15333791	4
889	3300027638	K00362	Ga0208612_15337381	3
889	3300027638	K00362	Ga0208612_15488701	3
889	3300027638	K00362	Ga0208612_15488971	3
889	3300027638	K00362	Ga0208612_15552671	6
889	3300027638	K00362	Ga0208612_15594211	1
889	3300027638	K00362	Ga0208612_15610541	6
889	3300027638	K00362	Ga0208612_15678681	5
889	3300027638	K00362	Ga0208612_15705931	2
889	3300027638	K00362	Ga0208612_15727281	58
889	3300027638	K00362	Ga0208612_15739561	21
889	3300027638	K00362	Ga0208612_15744131	21
889	3300027638	K00362	Ga0208612_15744881	25
889	3300027638	K00362	Ga0208612_15766361	39
889	3300027638	K00362	Ga0208612_15772191	7
889	3300027638	K00362	Ga0208612_15780741	11
889	3300027638	K00362	Ga0208612_15783961	13
889	3300027638	K00362	Ga0208612_15797291	31
889	3300027638	K00370	Ga0208612_10002398	46
889	3300027638	K00370	Ga0208612_12263061	4
889	3300027638	K00370	Ga0208612_12615671	5
889	3300027638	K00370	Ga0208612_13033971	6
889	3300027638	K00370	Ga0208612_13433621	4
889	3300027638	K00370	Ga0208612_13886451	5
889	3300027638	K00370	Ga0208612_14272291	5
889	3300027638	K00370	Ga0208612_14706551	4
889	3300027638	K00371	Ga0208612_12565321	8
889	3300027638	K00371	Ga0208612_15486401	5
889	3300027638	K00363	Ga0208612_100023910	46
889	3300027638	K00363	Ga0208612_10002397	46
889	3300027638	K00363	Ga0208612_10003205	15
889	3300027638	K00363	Ga0208612_10007798	18
889	3300027638	K00363	Ga0208612_10015115	91
889	3300027638	K00363	Ga0208612_10021812	11
889	3300027638	K00363	Ga0208612_10039422	12
889	3300027638	K00363	Ga0208612_10040012	92
889	3300027638	K00363	Ga0208612_10043653	10
889	3300027638	K00363	Ga0208612_10051117	213
889	3300027638	K00363	Ga0208612_10064083	16
889	3300027638	K00363	Ga0208612_10069403	17
889	3300027638	K00363	Ga0208612_10107402	13
889	3300027638	K00363	Ga0208612_10109821	121
889	3300027638	K00363	Ga0208612_10166262	13
889	3300027638	K00363	Ga0208612_10235682	21
889	3300027638	K00363	Ga0208612_10399152	9
889	3300027638	K00363	Ga0208612_10414562	11
889	3300027638	K00363	Ga0208612_10445122	8
889	3300027638	K00363	Ga0208612_10768842	11
889	3300027638	K00363	Ga0208612_10981371	6
889	3300027638	K00363	Ga0208612_11046901	7
889	3300027638	K00363	Ga0208612_11430131	14
889	3300027638	K00363	Ga0208612_11633391	7
889	3300027638	K00363	Ga0208612_12039631	10
889	3300027638	K00363	Ga0208612_12098241	7
889	3300027638	K00363	Ga0208612_12143781	5
889	3300027638	K00363	Ga0208612_12702461	7
889	3300027638	K00363	Ga0208612_12825181	5
889	3300027638	K00363	Ga0208612_13013791	7
889	3300027638	K00363	Ga0208612_13089841	12
889	3300027638	K00363	Ga0208612_13648301	10
889	3300027638	K00363	Ga0208612_14415811	3
889	3300027638	K00363	Ga0208612_14453611	6
889	3300027638	K00363	Ga0208612_15009081	9
889	3300027638	K00363	Ga0208612_15054361	4
889	3300027638	K15876	Ga0208612_10354123	7
889	3300027638	K15876	Ga0208612_11541122	8
889	3300027638	K15876	Ga0208612_14929571	4
889	3300027638	K00372	Ga0208612_10002395	46
889	3300027638	K00372	Ga0208612_10003202	15
889	3300027638	K00372	Ga0208612_10003203	15
889	3300027638	K00372	Ga0208612_100077910	18
889	3300027638	K00372	Ga0208612_100077911	18
889	3300027638	K00372	Ga0208612_10015112	91
889	3300027638	K00372	Ga0208612_10038235	29
889	3300027638	K00372	Ga0208612_10040014	92
889	3300027638	K00372	Ga0208612_10044893	111
889	3300027638	K00372	Ga0208612_10047072	106
889	3300027638	K00372	Ga0208612_10051116	213
889	3300027638	K00372	Ga0208612_10054242	46
889	3300027638	K00372	Ga0208612_10054243	46
889	3300027638	K00372	Ga0208612_10095385	8
889	3300027638	K00372	Ga0208612_10095386	8
889	3300027638	K00372	Ga0208612_10174421	7
889	3300027638	K00372	Ga0208612_10175021	7
889	3300027638	K00372	Ga0208612_10208671	22
889	3300027638	K00372	Ga0208612_10208672	22
889	3300027638	K00372	Ga0208612_10235681	21
889	3300027638	K00372	Ga0208612_10289382	11
889	3300027638	K00372	Ga0208612_10436751	16
889	3300027638	K00372	Ga0208612_10445123	8
889	3300027638	K00372	Ga0208612_10472161	18
889	3300027638	K00372	Ga0208612_10499881	9
889	3300027638	K00372	Ga0208612_10558081	10
889	3300027638	K00372	Ga0208612_10849151	12
889	3300027638	K00372	Ga0208612_10869511	11
889	3300027638	K00372	Ga0208612_10888931	5
889	3300027638	K00372	Ga0208612_10971311	6
889	3300027638	K00372	Ga0208612_10971312	6
889	3300027638	K00372	Ga0208612_10984941	6
889	3300027638	K00372	Ga0208612_10998732	15
889	3300027638	K00372	Ga0208612_10998733	15
889	3300027638	K00372	Ga0208612_11012981	15
889	3300027638	K00372	Ga0208612_11144841	7
889	3300027638	K00372	Ga0208612_11293321	6
889	3300027638	K00372	Ga0208612_11431141	11
889	3300027638	K00372	Ga0208612_11621931	13
889	3300027638	K00372	Ga0208612_11633392	7
889	3300027638	K00372	Ga0208612_11834251	7
889	3300027638	K00372	Ga0208612_12105871	6
889	3300027638	K00372	Ga0208612_12109082	6
889	3300027638	K00372	Ga0208612_12239601	5
889	3300027638	K00372	Ga0208612_12263601	5
889	3300027638	K00372	Ga0208612_12271601	5
889	3300027638	K00372	Ga0208612_12641121	10
889	3300027638	K00372	Ga0208612_12658021	6
889	3300027638	K00372	Ga0208612_12669152	12
889	3300027638	K00372	Ga0208612_13070181	4
889	3300027638	K00372	Ga0208612_13203951	12
889	3300027638	K00372	Ga0208612_13477161	3
889	3300027638	K00372	Ga0208612_13558972	3
889	3300027638	K00372	Ga0208612_13708621	6
889	3300027638	K00372	Ga0208612_13750072	6
889	3300027638	K00372	Ga0208612_13803591	3
889	3300027638	K00372	Ga0208612_13823481	6
889	3300027638	K00372	Ga0208612_13901511	4
889	3300027638	K00372	Ga0208612_14154871	11
889	3300027638	K00372	Ga0208612_14271491	3
889	3300027638	K00372	Ga0208612_14458721	4
889	3300027638	K00372	Ga0208612_14515231	4
889	3300027638	K00372	Ga0208612_14546741	4
889	3300027638	K00372	Ga0208612_14593321	5
889	3300027638	K00372	Ga0208612_14678221	4
889	3300027638	K00372	Ga0208612_14710771	6
889	3300027638	K00372	Ga0208612_14762771	2
889	3300027638	K00372	Ga0208612_15004092	5
889	3300027638	K00372	Ga0208612_15126751	7
889	3300027638	K00372	Ga0208612_15594181	19
889	3300027638	K00372	Ga0208612_15632861	6
889	3300027638	K00372	Ga0208612_15669971	2
889	3300027638	K00366	Ga0208612_100003529	35
889	3300027638	K00366	Ga0208612_100076414	25
889	3300027638	K00366	Ga0208612_10008075	23
889	3300027638	K00366	Ga0208612_10008355	120
889	3300027638	K00366	Ga0208612_10014314	13
889	3300027638	K00366	Ga0208612_10017597	183
889	3300027638	K00366	Ga0208612_10019234	37
889	3300027638	K00366	Ga0208612_10039407	13
889	3300027638	K00366	Ga0208612_10044136	20
889	3300027638	K00366	Ga0208612_10044948	17
889	3300027638	K00366	Ga0208612_10050564	203
889	3300027638	K00366	Ga0208612_10062923	14
889	3300027638	K00366	Ga0208612_10064394	19
889	3300027638	K00366	Ga0208612_10075183	14
889	3300027638	K00366	Ga0208612_10087104	22
889	3300027638	K00366	Ga0208612_10093935	12
889	3300027638	K00366	Ga0208612_10097621	20
889	3300027638	K00366	Ga0208612_10113063	11
889	3300027638	K00366	Ga0208612_10118662	12
889	3300027638	K00366	Ga0208612_10145973	11
889	3300027638	K00366	Ga0208612_10149024	15
889	3300027638	K00366	Ga0208612_10162911	16
889	3300027638	K00366	Ga0208612_10188841	12
889	3300027638	K00366	Ga0208612_10221372	10
889	3300027638	K00366	Ga0208612_10230343	14
889	3300027638	K00366	Ga0208612_10285242	16
889	3300027638	K00366	Ga0208612_10414402	13
889	3300027638	K00366	Ga0208612_10439301	19
889	3300027638	K00366	Ga0208612_10502401	9
889	3300027638	K00366	Ga0208612_10521771	8
889	3300027638	K00366	Ga0208612_10527283	10
889	3300027638	K00366	Ga0208612_10623391	12
889	3300027638	K00366	Ga0208612_10756431	8
889	3300027638	K00366	Ga0208612_10857981	13
889	3300027638	K00366	Ga0208612_10858171	9
889	3300027638	K00366	Ga0208612_10948841	14
889	3300027638	K00366	Ga0208612_11024151	9
889	3300027638	K00366	Ga0208612_11071421	10
889	3300027638	K00366	Ga0208612_11164661	6
889	3300027638	K00366	Ga0208612_11174681	7
889	3300027638	K00366	Ga0208612_11194131	9
889	3300027638	K00366	Ga0208612_11198241	11
889	3300027638	K00366	Ga0208612_11206271	9
889	3300027638	K00366	Ga0208612_11275001	7
889	3300027638	K00366	Ga0208612_11373091	6
889	3300027638	K00366	Ga0208612_11445961	8
889	3300027638	K00366	Ga0208612_11447662	7
889	3300027638	K00366	Ga0208612_11448211	7
889	3300027638	K00366	Ga0208612_11451851	9
889	3300027638	K00366	Ga0208612_11455492	7
889	3300027638	K00366	Ga0208612_11455921	9
889	3300027638	K00366	Ga0208612_11489621	6
889	3300027638	K00366	Ga0208612_11534941	8
889	3300027638	K00366	Ga0208612_11551321	5
889	3300027638	K00366	Ga0208612_11641111	11
889	3300027638	K00366	Ga0208612_11670491	8
889	3300027638	K00366	Ga0208612_11899691	7
889	3300027638	K00366	Ga0208612_11920641	8
889	3300027638	K00366	Ga0208612_11923621	9
889	3300027638	K00366	Ga0208612_12063002	4
889	3300027638	K00366	Ga0208612_12278731	5
889	3300027638	K00366	Ga0208612_12315111	7
889	3300027638	K00366	Ga0208612_12378022	8
889	3300027638	K00366	Ga0208612_12488231	8
889	3300027638	K00366	Ga0208612_12493981	5
889	3300027638	K00366	Ga0208612_12589321	8
889	3300027638	K00366	Ga0208612_12633631	4
889	3300027638	K00366	Ga0208612_12636821	5
889	3300027638	K00366	Ga0208612_12696042	9
889	3300027638	K00366	Ga0208612_12770682	8
889	3300027638	K00366	Ga0208612_12867571	4
889	3300027638	K00366	Ga0208612_13023461	5
889	3300027638	K00366	Ga0208612_13117831	5
889	3300027638	K00366	Ga0208612_13263451	17
889	3300027638	K00366	Ga0208612_13313301	5
889	3300027638	K00366	Ga0208612_13428971	4
889	3300027638	K00366	Ga0208612_13434121	3
889	3300027638	K00366	Ga0208612_13477421	4
889	3300027638	K00366	Ga0208612_13480441	6
889	3300027638	K00366	Ga0208612_13509311	4
889	3300027638	K00366	Ga0208612_13572391	14
889	3300027638	K00366	Ga0208612_13668201	5
889	3300027638	K00366	Ga0208612_13701731	5
889	3300027638	K00366	Ga0208612_13719501	5
889	3300027638	K00366	Ga0208612_13761731	8
889	3300027638	K00366	Ga0208612_13829281	5
889	3300027638	K00366	Ga0208612_14036031	6
889	3300027638	K00366	Ga0208612_14059481	4
889	3300027638	K00366	Ga0208612_14063011	4
889	3300027638	K00366	Ga0208612_14129641	5
889	3300027638	K00366	Ga0208612_14152371	5
889	3300027638	K00366	Ga0208612_14250271	7
889	3300027638	K00366	Ga0208612_14329321	4
889	3300027638	K00366	Ga0208612_14514011	3
889	3300027638	K00366	Ga0208612_14517721	6
889	3300027638	K00366	Ga0208612_14556221	5
889	3300027638	K00366	Ga0208612_14603201	2
889	3300027638	K00366	Ga0208612_14720441	4
889	3300027638	K00366	Ga0208612_14741801	9
889	3300027638	K00366	Ga0208612_14860051	6
889	3300027638	K00366	Ga0208612_14873741	3
889	3300027638	K00366	Ga0208612_14911231	3
889	3300027638	K00366	Ga0208612_14939851	6
889	3300027638	K00366	Ga0208612_14945471	4
889	3300027638	K00366	Ga0208612_15007721	11
889	3300027638	K00366	Ga0208612_15114061	8
889	3300027638	K00366	Ga0208612_15272411	4
889	3300027638	K00366	Ga0208612_15330591	5
889	3300027638	K00366	Ga0208612_15389511	5
889	3300027638	K00366	Ga0208612_15406191	4
889	3300027638	K00366	Ga0208612_15427091	5
889	3300027638	K00366	Ga0208612_15445951	4
889	3300027638	K00366	Ga0208612_15555931	4
889	3300027638	K00366	Ga0208612_15617501	5
889	3300027638	K00366	Ga0208612_15708481	6
889	3300027638	K00368	Ga0208612_100017328	23
889	3300027638	K00368	Ga0208612_10038793	12
889	3300027638	K00368	Ga0208612_10117444	7
889	3300027638	K00368	Ga0208612_10220531	9
889	3300027638	K00368	Ga0208612_10569492	9
889	3300027638	K00368	Ga0208612_11065931	6
889	3300027638	K00368	Ga0208612_13184681	7
889	3300027638	K00368	Ga0208612_13427731	4
889	3300027638	K00368	Ga0208612_13803691	6
889	3300027638	K00368	Ga0208612_14053431	3
889	3300027638	K00368	Ga0208612_14097561	6
889	3300027638	K00368	Ga0208612_14342581	3
889	3300027638	K00368	Ga0208612_14900081	2
889	3300027638	K00368	Ga0208612_15255471	3
889	3300027638	K00368	Ga0208612_15269041	3
889	3300027638	K04561	Ga0208612_10168851	14
889	3300027638	K04561	Ga0208612_10488502	9
889	3300027638	K04561	Ga0208612_10625011	7
889	3300027638	K04561	Ga0208612_11783921	6
889	3300027638	K04561	Ga0208612_11839201	13
889	3300027638	K04561	Ga0208612_13406211	5
889	3300027638	K04561	Ga0208612_13735442	4
889	3300027638	K04561	Ga0208612_14601611	5
889	3300027638	K02586	Ga0208612_15278371	17
889	3300027638	K10945	Ga0208612_100019112	44
889	3300027638	K10945	Ga0208612_12220431	4
889	3300027638	K10946	Ga0208612_100019110	44
889	3300027638	K10946	Ga0208612_10008853	43
889	3300027638	K10946	Ga0208612_12601541	6
NA	3300027618	K10944	Ga0208736_15503421	4
NA	3300027618	K00374	Ga0208736_10517192	12
NA	3300027618	K00374	Ga0208736_11637191	9
NA	3300027618	K00374	Ga0208736_13087971	7
NA	3300027618	K00374	Ga0208736_13163231	8
NA	3300027618	K00374	Ga0208736_15375821	6
NA	3300027618	K00374	Ga0208736_15813171	7
NA	3300027618	K00374	Ga0208736_16525561	6
NA	3300027618	K00362	Ga0208736_10001552	34
NA	3300027618	K00362	Ga0208736_10004538	38
NA	3300027618	K00362	Ga0208736_10010066	38
NA	3300027618	K00362	Ga0208736_10010591	33
NA	3300027618	K00362	Ga0208736_10011534	55
NA	3300027618	K00362	Ga0208736_10021271	25
NA	3300027618	K00362	Ga0208736_10021416	39
NA	3300027618	K00362	Ga0208736_10023693	17
NA	3300027618	K00362	Ga0208736_10025557	24
NA	3300027618	K00362	Ga0208736_10034761	27
NA	3300027618	K00362	Ga0208736_10047496	19
NA	3300027618	K00362	Ga0208736_10082902	19
NA	3300027618	K00362	Ga0208736_10149994	14
NA	3300027618	K00362	Ga0208736_10162763	12
NA	3300027618	K00362	Ga0208736_10164261	11
NA	3300027618	K00362	Ga0208736_10164892	61
NA	3300027618	K00362	Ga0208736_10176151	16
NA	3300027618	K00362	Ga0208736_10176252	6
NA	3300027618	K00362	Ga0208736_10186422	28
NA	3300027618	K00362	Ga0208736_10192222	13
NA	3300027618	K00362	Ga0208736_10226692	28
NA	3300027618	K00362	Ga0208736_10238061	148
NA	3300027618	K00362	Ga0208736_10321771	11
NA	3300027618	K00362	Ga0208736_10333912	19
NA	3300027618	K00362	Ga0208736_10388661	16
NA	3300027618	K00362	Ga0208736_10448021	4
NA	3300027618	K00362	Ga0208736_10499541	27
NA	3300027618	K00362	Ga0208736_10515373	16
NA	3300027618	K00362	Ga0208736_10530402	13
NA	3300027618	K00362	Ga0208736_10548681	12
NA	3300027618	K00362	Ga0208736_10576712	9
NA	3300027618	K00362	Ga0208736_10580451	14
NA	3300027618	K00362	Ga0208736_10640851	7
NA	3300027618	K00362	Ga0208736_10656471	13
NA	3300027618	K00362	Ga0208736_10668393	45
NA	3300027618	K00362	Ga0208736_10713461	14
NA	3300027618	K00362	Ga0208736_10794991	11
NA	3300027618	K00362	Ga0208736_10884421	4
NA	3300027618	K00362	Ga0208736_10953931	21
NA	3300027618	K00362	Ga0208736_11008332	42
NA	3300027618	K00362	Ga0208736_11120012	6
NA	3300027618	K00362	Ga0208736_11126621	23
NA	3300027618	K00362	Ga0208736_11130231	11
NA	3300027618	K00362	Ga0208736_11175721	10
NA	3300027618	K00362	Ga0208736_11213201	80
NA	3300027618	K00362	Ga0208736_11267792	19
NA	3300027618	K00362	Ga0208736_11347712	48
NA	3300027618	K00362	Ga0208736_11382731	18
NA	3300027618	K00362	Ga0208736_11616061	28
NA	3300027618	K00362	Ga0208736_11636001	11
NA	3300027618	K00362	Ga0208736_11653081	32
NA	3300027618	K00362	Ga0208736_11815861	11
NA	3300027618	K00362	Ga0208736_11828891	12
NA	3300027618	K00362	Ga0208736_11960741	15
NA	3300027618	K00362	Ga0208736_12114441	6
NA	3300027618	K00362	Ga0208736_12165351	9
NA	3300027618	K00362	Ga0208736_12201301	8
NA	3300027618	K00362	Ga0208736_12327041	10
NA	3300027618	K00362	Ga0208736_12351671	18
NA	3300027618	K00362	Ga0208736_12365201	14
NA	3300027618	K00362	Ga0208736_12406721	27
NA	3300027618	K00362	Ga0208736_12453461	5
NA	3300027618	K00362	Ga0208736_12484911	5
NA	3300027618	K00362	Ga0208736_12498341	11
NA	3300027618	K00362	Ga0208736_12565011	4
NA	3300027618	K00362	Ga0208736_12577731	6
NA	3300027618	K00362	Ga0208736_12613201	16
NA	3300027618	K00362	Ga0208736_12774411	10
NA	3300027618	K00362	Ga0208736_12855011	9
NA	3300027618	K00362	Ga0208736_12925471	17
NA	3300027618	K00362	Ga0208736_12986331	11
NA	3300027618	K00362	Ga0208736_13017331	15
NA	3300027618	K00362	Ga0208736_13049722	7
NA	3300027618	K00362	Ga0208736_13224692	4
NA	3300027618	K00362	Ga0208736_13229251	12
NA	3300027618	K00362	Ga0208736_13292691	7
NA	3300027618	K00362	Ga0208736_13297901	6
NA	3300027618	K00362	Ga0208736_13315491	19
NA	3300027618	K00362	Ga0208736_13334291	9
NA	3300027618	K00362	Ga0208736_13491601	78
NA	3300027618	K00362	Ga0208736_13654281	5
NA	3300027618	K00362	Ga0208736_13668391	4
NA	3300027618	K00362	Ga0208736_13732471	3
NA	3300027618	K00362	Ga0208736_13763661	4
NA	3300027618	K00362	Ga0208736_13867761	5
NA	3300027618	K00362	Ga0208736_13877531	9
NA	3300027618	K00362	Ga0208736_13887272	39
NA	3300027618	K00362	Ga0208736_13902381	5
NA	3300027618	K00362	Ga0208736_13929231	6
NA	3300027618	K00362	Ga0208736_13992911	10
NA	3300027618	K00362	Ga0208736_13997331	6
NA	3300027618	K00362	Ga0208736_14005771	14
NA	3300027618	K00362	Ga0208736_14041741	30
NA	3300027618	K00362	Ga0208736_14077311	4
NA	3300027618	K00362	Ga0208736_14200401	6
NA	3300027618	K00362	Ga0208736_14250021	11
NA	3300027618	K00362	Ga0208736_14270581	9
NA	3300027618	K00362	Ga0208736_14364351	4
NA	3300027618	K00362	Ga0208736_14375031	15
NA	3300027618	K00362	Ga0208736_14458451	5
NA	3300027618	K00362	Ga0208736_14459191	3
NA	3300027618	K00362	Ga0208736_14495291	3
NA	3300027618	K00362	Ga0208736_14515111	9
NA	3300027618	K00362	Ga0208736_14768501	7
NA	3300027618	K00362	Ga0208736_14781141	2
NA	3300027618	K00362	Ga0208736_14789521	5
NA	3300027618	K00362	Ga0208736_15138141	14
NA	3300027618	K00362	Ga0208736_15166881	10
NA	3300027618	K00362	Ga0208736_15167831	7
NA	3300027618	K00362	Ga0208736_15179341	5
NA	3300027618	K00362	Ga0208736_15222691	10
NA	3300027618	K00362	Ga0208736_15239791	7
NA	3300027618	K00362	Ga0208736_15562401	9
NA	3300027618	K00362	Ga0208736_15598951	16
NA	3300027618	K00362	Ga0208736_15605971	3
NA	3300027618	K00362	Ga0208736_15694681	3
NA	3300027618	K00362	Ga0208736_15715021	10
NA	3300027618	K00362	Ga0208736_15738081	3
NA	3300027618	K00362	Ga0208736_15801091	3
NA	3300027618	K00362	Ga0208736_15845811	6
NA	3300027618	K00362	Ga0208736_15910741	2
NA	3300027618	K00362	Ga0208736_16117701	9
NA	3300027618	K00362	Ga0208736_16145831	10
NA	3300027618	K00362	Ga0208736_16156071	6
NA	3300027618	K00362	Ga0208736_16174811	5
NA	3300027618	K00362	Ga0208736_16209781	3
NA	3300027618	K00362	Ga0208736_16222891	8
NA	3300027618	K00362	Ga0208736_16333951	15
NA	3300027618	K00362	Ga0208736_16431201	9
NA	3300027618	K00362	Ga0208736_16458771	2
NA	3300027618	K00362	Ga0208736_16568921	22
NA	3300027618	K00362	Ga0208736_16569481	36
NA	3300027618	K00370	Ga0208736_10717921	13
NA	3300027618	K00370	Ga0208736_10888922	9
NA	3300027618	K00370	Ga0208736_11242901	8
NA	3300027618	K00370	Ga0208736_11318061	7
NA	3300027618	K00370	Ga0208736_11547911	6
NA	3300027618	K00370	Ga0208736_11720051	10
NA	3300027618	K00370	Ga0208736_11764071	5
NA	3300027618	K00370	Ga0208736_11873671	10
NA	3300027618	K00370	Ga0208736_11886782	21
NA	3300027618	K00370	Ga0208736_12139691	9
NA	3300027618	K00370	Ga0208736_12261741	11
NA	3300027618	K00370	Ga0208736_12673771	13
NA	3300027618	K00370	Ga0208736_12759291	5
NA	3300027618	K00370	Ga0208736_12781841	4
NA	3300027618	K00370	Ga0208736_12910281	13
NA	3300027618	K00370	Ga0208736_13267731	5
NA	3300027618	K00370	Ga0208736_13490441	11
NA	3300027618	K00370	Ga0208736_13654531	5
NA	3300027618	K00370	Ga0208736_13709701	10
NA	3300027618	K00370	Ga0208736_14348561	15
NA	3300027618	K00370	Ga0208736_14749971	4
NA	3300027618	K00370	Ga0208736_14808521	6
NA	3300027618	K00370	Ga0208736_14918971	11
NA	3300027618	K00370	Ga0208736_15140971	4
NA	3300027618	K00371	Ga0208736_10669911	8
NA	3300027618	K00371	Ga0208736_11118591	10
NA	3300027618	K00371	Ga0208736_11355461	10
NA	3300027618	K00371	Ga0208736_11676121	6
NA	3300027618	K00371	Ga0208736_11886781	21
NA	3300027618	K00371	Ga0208736_12139692	9
NA	3300027618	K00371	Ga0208736_12330781	8
NA	3300027618	K00371	Ga0208736_12372591	4
NA	3300027618	K00371	Ga0208736_13095141	8
NA	3300027618	K00371	Ga0208736_15177051	10
NA	3300027618	K00371	Ga0208736_15880571	8
NA	3300027618	K00371	Ga0208736_15970281	8
NA	3300027618	K00371	Ga0208736_16517161	3
NA	3300027618	K00363	Ga0208736_10002824	25
NA	3300027618	K00363	Ga0208736_10004539	38
NA	3300027618	K00363	Ga0208736_10010592	33
NA	3300027618	K00363	Ga0208736_10012739	28
NA	3300027618	K00363	Ga0208736_10021272	25
NA	3300027618	K00363	Ga0208736_10021415	39
NA	3300027618	K00363	Ga0208736_10023692	17
NA	3300027618	K00363	Ga0208736_10034762	27
NA	3300027618	K00363	Ga0208736_10149993	14
NA	3300027618	K00363	Ga0208736_10164891	61
NA	3300027618	K00363	Ga0208736_10176871	11
NA	3300027618	K00363	Ga0208736_10221932	9
NA	3300027618	K00363	Ga0208736_10257832	9
NA	3300027618	K00363	Ga0208736_10264053	14
NA	3300027618	K00363	Ga0208736_10300822	12
NA	3300027618	K00363	Ga0208736_10548682	12
NA	3300027618	K00363	Ga0208736_10555472	17
NA	3300027618	K00363	Ga0208736_10599973	19
NA	3300027618	K00363	Ga0208736_10633392	15
NA	3300027618	K00363	Ga0208736_10646772	8
NA	3300027618	K00363	Ga0208736_10934612	11
NA	3300027618	K00363	Ga0208736_11267791	19
NA	3300027618	K00363	Ga0208736_11355101	7
NA	3300027618	K00363	Ga0208736_11751502	4
NA	3300027618	K00363	Ga0208736_11939772	7
NA	3300027618	K00363	Ga0208736_12135741	6
NA	3300027618	K00363	Ga0208736_12143951	13
NA	3300027618	K00363	Ga0208736_12377962	5
NA	3300027618	K00363	Ga0208736_12732671	5
NA	3300027618	K00363	Ga0208736_12830601	5
NA	3300027618	K00363	Ga0208736_12899731	7
NA	3300027618	K00363	Ga0208736_12949871	4
NA	3300027618	K00363	Ga0208736_13336101	9
NA	3300027618	K00363	Ga0208736_13827441	11
NA	3300027618	K00363	Ga0208736_14194171	11
NA	3300027618	K00363	Ga0208736_14245851	6
NA	3300027618	K00363	Ga0208736_14248792	4
NA	3300027618	K00363	Ga0208736_14961891	5
NA	3300027618	K00363	Ga0208736_15109261	6
NA	3300027618	K00363	Ga0208736_15152631	6
NA	3300027618	K00363	Ga0208736_15169281	3
NA	3300027618	K00363	Ga0208736_15380431	5
NA	3300027618	K00363	Ga0208736_15739221	8
NA	3300027618	K00363	Ga0208736_15807311	7
NA	3300027618	K00363	Ga0208736_15838031	3
NA	3300027618	K00363	Ga0208736_16415511	4
NA	3300027618	K15876	Ga0208736_16524311	5
NA	3300027618	K00372	Ga0208736_10001553	34
NA	3300027618	K00372	Ga0208736_10001554	34
NA	3300027618	K00372	Ga0208736_10010593	33
NA	3300027618	K00372	Ga0208736_10011535	55
NA	3300027618	K00372	Ga0208736_10011536	55
NA	3300027618	K00372	Ga0208736_10021274	25
NA	3300027618	K00372	Ga0208736_10030882	15
NA	3300027618	K00372	Ga0208736_10031353	17
NA	3300027618	K00372	Ga0208736_10046943	13
NA	3300027618	K00372	Ga0208736_10063861	12
NA	3300027618	K00372	Ga0208736_10065461	10
NA	3300027618	K00372	Ga0208736_10065462	10
NA	3300027618	K00372	Ga0208736_10096571	16
NA	3300027618	K00372	Ga0208736_10122281	8
NA	3300027618	K00372	Ga0208736_10133611	8
NA	3300027618	K00372	Ga0208736_10139342	23
NA	3300027618	K00372	Ga0208736_10162761	12
NA	3300027618	K00372	Ga0208736_10162762	12
NA	3300027618	K00372	Ga0208736_10223622	13
NA	3300027618	K00372	Ga0208736_10312971	14
NA	3300027618	K00372	Ga0208736_10322771	153
NA	3300027618	K00372	Ga0208736_10322772	153
NA	3300027618	K00372	Ga0208736_10359281	28
NA	3300027618	K00372	Ga0208736_10515371	16
NA	3300027618	K00372	Ga0208736_10515372	16
NA	3300027618	K00372	Ga0208736_10612471	12
NA	3300027618	K00372	Ga0208736_10622622	13
NA	3300027618	K00372	Ga0208736_10668392	45
NA	3300027618	K00372	Ga0208736_10677371	15
NA	3300027618	K00372	Ga0208736_10691681	46
NA	3300027618	K00372	Ga0208736_10818571	7
NA	3300027618	K00372	Ga0208736_10969151	43
NA	3300027618	K00372	Ga0208736_11008331	42
NA	3300027618	K00372	Ga0208736_11014451	67
NA	3300027618	K00372	Ga0208736_11084261	49
NA	3300027618	K00372	Ga0208736_11175361	7
NA	3300027618	K00372	Ga0208736_11199081	12
NA	3300027618	K00372	Ga0208736_11347711	48
NA	3300027618	K00372	Ga0208736_11376201	9
NA	3300027618	K00372	Ga0208736_11462981	16
NA	3300027618	K00372	Ga0208736_11949461	6
NA	3300027618	K00372	Ga0208736_11960742	15
NA	3300027618	K00372	Ga0208736_12080441	6
NA	3300027618	K00372	Ga0208736_12117851	6
NA	3300027618	K00372	Ga0208736_12155781	42
NA	3300027618	K00372	Ga0208736_12228261	13
NA	3300027618	K00372	Ga0208736_12297181	4
NA	3300027618	K00372	Ga0208736_12542851	2
NA	3300027618	K00372	Ga0208736_12612641	5
NA	3300027618	K00372	Ga0208736_12694821	30
NA	3300027618	K00372	Ga0208736_12715441	7
NA	3300027618	K00372	Ga0208736_13198711	16
NA	3300027618	K00372	Ga0208736_13203431	11
NA	3300027618	K00372	Ga0208736_13295481	6
NA	3300027618	K00372	Ga0208736_13337021	14
NA	3300027618	K00372	Ga0208736_13514861	6
NA	3300027618	K00372	Ga0208736_13519151	16
NA	3300027618	K00372	Ga0208736_13655331	6
NA	3300027618	K00372	Ga0208736_13786021	5
NA	3300027618	K00372	Ga0208736_13832591	5
NA	3300027618	K00372	Ga0208736_13868961	7
NA	3300027618	K00372	Ga0208736_14040901	7
NA	3300027618	K00372	Ga0208736_14111311	15
NA	3300027618	K00372	Ga0208736_14241121	11
NA	3300027618	K00372	Ga0208736_14392942	3
NA	3300027618	K00372	Ga0208736_14406261	2
NA	3300027618	K00372	Ga0208736_14411341	4
NA	3300027618	K00372	Ga0208736_14502381	4
NA	3300027618	K00372	Ga0208736_14534061	4
NA	3300027618	K00372	Ga0208736_14699011	10
NA	3300027618	K00372	Ga0208736_14878991	2
NA	3300027618	K00372	Ga0208736_14977671	6
NA	3300027618	K00372	Ga0208736_15046971	4
NA	3300027618	K00372	Ga0208736_15167451	4
NA	3300027618	K00372	Ga0208736_15187091	10
NA	3300027618	K00372	Ga0208736_15311041	2
NA	3300027618	K00372	Ga0208736_15392161	2
NA	3300027618	K00372	Ga0208736_15406081	14
NA	3300027618	K00372	Ga0208736_15471241	10
NA	3300027618	K00372	Ga0208736_15694251	5
NA	3300027618	K00372	Ga0208736_15879381	5
NA	3300027618	K00372	Ga0208736_15970081	3
NA	3300027618	K00372	Ga0208736_16056761	2
NA	3300027618	K00372	Ga0208736_16108261	3
NA	3300027618	K00372	Ga0208736_16179841	13
NA	3300027618	K00372	Ga0208736_16300781	4
NA	3300027618	K00372	Ga0208736_16322411	6
NA	3300027618	K00372	Ga0208736_16325231	5
NA	3300027618	K00372	Ga0208736_16360871	4
NA	3300027618	K00372	Ga0208736_16565541	28
NA	3300027618	K00372	Ga0208736_16566281	45
NA	3300027618	K00372	Ga0208736_16569871	22
NA	3300027618	K00372	Ga0208736_16572061	52
NA	3300027618	K00372	Ga0208736_16574251	38
NA	3300027618	K00372	Ga0208736_16574711	7
NA	3300027618	K00372	Ga0208736_16574721	21
NA	3300027618	K00372	Ga0208736_16574731	22
NA	3300027618	K00372	Ga0208736_16575141	14
NA	3300027618	K00372	Ga0208736_16575451	26
NA	3300027618	K00372	Ga0208736_16577821	16
NA	3300027618	K00366	Ga0208736_100010917	28
NA	3300027618	K00366	Ga0208736_100030714	52
NA	3300027618	K00366	Ga0208736_10008036	29
NA	3300027618	K00366	Ga0208736_100103210	39
NA	3300027618	K00366	Ga0208736_10013813	22
NA	3300027618	K00366	Ga0208736_10023154	47
NA	3300027618	K00366	Ga0208736_10024031	45
NA	3300027618	K00366	Ga0208736_10033731	14
NA	3300027618	K00366	Ga0208736_10039131	19
NA	3300027618	K00366	Ga0208736_10055432	56
NA	3300027618	K00366	Ga0208736_10103732	49
NA	3300027618	K00366	Ga0208736_10121742	19
NA	3300027618	K00366	Ga0208736_10129601	23
NA	3300027618	K00366	Ga0208736_10171941	20
NA	3300027618	K00366	Ga0208736_10185941	12
NA	3300027618	K00366	Ga0208736_10232471	13
NA	3300027618	K00366	Ga0208736_10263171	10
NA	3300027618	K00366	Ga0208736_10276311	6
NA	3300027618	K00366	Ga0208736_10291221	17
NA	3300027618	K00366	Ga0208736_10462102	9
NA	3300027618	K00366	Ga0208736_10491761	11
NA	3300027618	K00366	Ga0208736_10505652	7
NA	3300027618	K00366	Ga0208736_10559851	8
NA	3300027618	K00366	Ga0208736_10656361	6
NA	3300027618	K00366	Ga0208736_10673201	13
NA	3300027618	K00366	Ga0208736_10768151	10
NA	3300027618	K00366	Ga0208736_10773441	13
NA	3300027618	K00366	Ga0208736_10852162	10
NA	3300027618	K00366	Ga0208736_10892441	14
NA	3300027618	K00366	Ga0208736_10896221	19
NA	3300027618	K00366	Ga0208736_11124891	12
NA	3300027618	K00366	Ga0208736_11307921	8
NA	3300027618	K00366	Ga0208736_11427441	6
NA	3300027618	K00366	Ga0208736_11475081	8
NA	3300027618	K00366	Ga0208736_11546991	13
NA	3300027618	K00366	Ga0208736_11673161	15
NA	3300027618	K00366	Ga0208736_11832561	14
NA	3300027618	K00366	Ga0208736_11903041	6
NA	3300027618	K00366	Ga0208736_12038791	9
NA	3300027618	K00366	Ga0208736_12041291	14
NA	3300027618	K00366	Ga0208736_12395121	8
NA	3300027618	K00366	Ga0208736_12426521	7
NA	3300027618	K00366	Ga0208736_12649361	17
NA	3300027618	K00366	Ga0208736_12766871	8
NA	3300027618	K00366	Ga0208736_12817521	7
NA	3300027618	K00366	Ga0208736_12817571	4
NA	3300027618	K00366	Ga0208736_12867701	12
NA	3300027618	K00366	Ga0208736_13038281	7
NA	3300027618	K00366	Ga0208736_13162501	8
NA	3300027618	K00366	Ga0208736_13164682	18
NA	3300027618	K00366	Ga0208736_13171911	11
NA	3300027618	K00366	Ga0208736_13279911	7
NA	3300027618	K00366	Ga0208736_13305911	10
NA	3300027618	K00366	Ga0208736_13367471	10
NA	3300027618	K00366	Ga0208736_13674091	6
NA	3300027618	K00366	Ga0208736_13744391	3
NA	3300027618	K00366	Ga0208736_13823351	7
NA	3300027618	K00366	Ga0208736_13900061	3
NA	3300027618	K00366	Ga0208736_14112941	7
NA	3300027618	K00366	Ga0208736_14153801	14
NA	3300027618	K00366	Ga0208736_14438701	5
NA	3300027618	K00366	Ga0208736_14687161	17
NA	3300027618	K00366	Ga0208736_14694081	6
NA	3300027618	K00366	Ga0208736_14771611	9
NA	3300027618	K00366	Ga0208736_14844721	12
NA	3300027618	K00366	Ga0208736_15031061	9
NA	3300027618	K00366	Ga0208736_15034121	7
NA	3300027618	K00366	Ga0208736_15042391	2
NA	3300027618	K00366	Ga0208736_15124701	7
NA	3300027618	K00366	Ga0208736_15171921	7
NA	3300027618	K00366	Ga0208736_15209381	11
NA	3300027618	K00366	Ga0208736_15514041	5
NA	3300027618	K00366	Ga0208736_15788531	6
NA	3300027618	K00366	Ga0208736_15855411	2
NA	3300027618	K00366	Ga0208736_15873851	14
NA	3300027618	K00366	Ga0208736_15875131	10
NA	3300027618	K00366	Ga0208736_15892271	10
NA	3300027618	K00366	Ga0208736_15963541	3
NA	3300027618	K00366	Ga0208736_16180511	10
NA	3300027618	K00366	Ga0208736_16181021	6
NA	3300027618	K00366	Ga0208736_16245801	3
NA	3300027618	K00366	Ga0208736_16347041	4
NA	3300027618	K00366	Ga0208736_16429171	11
NA	3300027618	K00366	Ga0208736_16436261	7
NA	3300027618	K00368	Ga0208736_10424612	9
NA	3300027618	K00368	Ga0208736_10824781	9
NA	3300027618	K00368	Ga0208736_11211281	12
NA	3300027618	K00368	Ga0208736_11211381	8
NA	3300027618	K00368	Ga0208736_11401571	5
NA	3300027618	K00368	Ga0208736_11585621	9
NA	3300027618	K00368	Ga0208736_11704832	6
NA	3300027618	K00368	Ga0208736_11769191	12
NA	3300027618	K00368	Ga0208736_12579311	4
NA	3300027618	K00368	Ga0208736_13558651	9
NA	3300027618	K00368	Ga0208736_14509541	5
NA	3300027618	K00368	Ga0208736_14681721	4
NA	3300027618	K00368	Ga0208736_14901831	2
NA	3300027618	K00368	Ga0208736_14978911	3
NA	3300027618	K00368	Ga0208736_15480331	12
NA	3300027618	K00368	Ga0208736_15662971	4
NA	3300027618	K00368	Ga0208736_15665371	2
NA	3300027618	K00368	Ga0208736_16029141	5
NA	3300027618	K00368	Ga0208736_16073371	9
NA	3300027618	K00368	Ga0208736_16389781	3
NA	3300027618	K04561	Ga0208736_10072822	9
NA	3300027618	K04561	Ga0208736_12629471	4
NA	3300027618	K04561	Ga0208736_12814661	5
NA	3300027618	K04561	Ga0208736_13535651	3
NA	3300027618	K04561	Ga0208736_13822701	7
NA	3300027618	K04561	Ga0208736_14250561	4
NA	3300027618	K04561	Ga0208736_14372241	5
NA	3300027618	K04561	Ga0208736_14878011	6
NA	3300027618	K04561	Ga0208736_14989891	6
NA	3300027618	K04561	Ga0208736_15316741	4
NA	3300027618	K04561	Ga0208736_15430911	9
NA	3300027618	K04561	Ga0208736_15996211	5
NA	3300027618	K04561	Ga0208736_16429451	2
NA	3300027618	K00376	Ga0208736_10118602	13
NA	3300027618	K00376	Ga0208736_11530581	4
NA	3300027618	K00376	Ga0208736_13276591	3
NA	3300027618	K00376	Ga0208736_14580591	2
NA	3300027618	K00376	Ga0208736_15174081	3
NA	3300027618	K00376	Ga0208736_16217601	3
NA	3300027618	K10945	Ga0208736_14598841	2
489	3300012042	K10944	Ga0136627_100038112	8
489	3300012042	K00374	Ga0136627_10151394	8
489	3300012042	K00362	Ga0136627_100057313	9
489	3300012042	K00362	Ga0136627_10015692	9
489	3300012042	K00362	Ga0136627_10017871	9
489	3300012042	K00362	Ga0136627_10039575	44
489	3300012042	K00362	Ga0136627_10058712	8
489	3300012042	K00362	Ga0136627_10066024	7
489	3300012042	K00362	Ga0136627_10083861	7
489	3300012042	K00362	Ga0136627_10084371	24
489	3300012042	K00362	Ga0136627_10103844	7
489	3300012042	K00362	Ga0136627_10114401	6
489	3300012042	K00362	Ga0136627_10116351	12
489	3300012042	K00362	Ga0136627_10140015	10
489	3300012042	K00362	Ga0136627_10197902	7
489	3300012042	K00362	Ga0136627_10200963	10
489	3300012042	K00362	Ga0136627_10202041	64
489	3300012042	K00362	Ga0136627_10208092	10
489	3300012042	K00362	Ga0136627_10251691	10
489	3300012042	K00362	Ga0136627_10269582	22
489	3300012042	K00362	Ga0136627_10327233	14
489	3300012042	K00362	Ga0136627_10336584	5
489	3300012042	K00362	Ga0136627_10368121	13
489	3300012042	K00362	Ga0136627_10431831	4
489	3300012042	K00362	Ga0136627_10447141	9
489	3300012042	K00362	Ga0136627_10464221	6
489	3300012042	K00362	Ga0136627_10582431	4
489	3300012042	K00362	Ga0136627_10589451	42
489	3300012042	K00362	Ga0136627_10606581	9
489	3300012042	K00362	Ga0136627_10619251	35
489	3300012042	K00362	Ga0136627_10696273	17
489	3300012042	K00362	Ga0136627_10751381	4
489	3300012042	K00362	Ga0136627_10815881	3
489	3300012042	K00362	Ga0136627_10833001	4
489	3300012042	K00362	Ga0136627_10852872	4
489	3300012042	K00362	Ga0136627_10922891	3
489	3300012042	K00362	Ga0136627_10933123	4
489	3300012042	K00362	Ga0136627_10959071	9
489	3300012042	K00362	Ga0136627_10973901	5
489	3300012042	K00362	Ga0136627_10987331	6
489	3300012042	K00362	Ga0136627_11022771	5
489	3300012042	K00362	Ga0136627_11025243	11
489	3300012042	K00362	Ga0136627_11062371	2
489	3300012042	K00362	Ga0136627_11085641	7
489	3300012042	K00362	Ga0136627_11150121	19
489	3300012042	K00362	Ga0136627_11174291	7
489	3300012042	K00362	Ga0136627_11210981	31
489	3300012042	K00362	Ga0136627_11253061	5
489	3300012042	K00362	Ga0136627_11260871	11
489	3300012042	K00362	Ga0136627_11276101	37
489	3300012042	K00362	Ga0136627_11316571	5
489	3300012042	K00362	Ga0136627_11342481	11
489	3300012042	K00362	Ga0136627_11420991	3
489	3300012042	K00362	Ga0136627_11431681	5
489	3300012042	K00362	Ga0136627_11470151	3
489	3300012042	K00362	Ga0136627_11560741	34
489	3300012042	K00362	Ga0136627_11603231	22
489	3300012042	K00362	Ga0136627_11671891	5
489	3300012042	K00362	Ga0136627_11703101	5
489	3300012042	K00362	Ga0136627_11722661	5
489	3300012042	K00362	Ga0136627_11729761	5
489	3300012042	K00362	Ga0136627_11815991	9
489	3300012042	K00362	Ga0136627_11878791	6
489	3300012042	K00362	Ga0136627_11946691	34
489	3300012042	K00362	Ga0136627_11981261	7
489	3300012042	K00362	Ga0136627_12046181	5
489	3300012042	K00362	Ga0136627_12081631	12
489	3300012042	K00362	Ga0136627_12312601	3
489	3300012042	K00362	Ga0136627_12343141	7
489	3300012042	K00362	Ga0136627_12449521	4
489	3300012042	K00362	Ga0136627_12460251	4
489	3300012042	K00362	Ga0136627_12512631	4
489	3300012042	K00362	Ga0136627_12579781	128
489	3300012042	K00362	Ga0136627_12692121	5
489	3300012042	K00362	Ga0136627_12732371	5
489	3300012042	K00362	Ga0136627_12742571	5
489	3300012042	K00362	Ga0136627_12852221	18
489	3300012042	K00362	Ga0136627_13014022	17
489	3300012042	K00362	Ga0136627_13043751	6
489	3300012042	K00362	Ga0136627_13052761	12
489	3300012042	K00362	Ga0136627_13110851	12
489	3300012042	K00362	Ga0136627_13145611	4
489	3300012042	K00362	Ga0136627_13259591	4
489	3300012042	K00362	Ga0136627_13322051	3
489	3300012042	K00362	Ga0136627_13328671	3
489	3300012042	K00362	Ga0136627_13354581	8
489	3300012042	K00362	Ga0136627_13409561	2
489	3300012042	K00362	Ga0136627_13455971	2
489	3300012042	K00362	Ga0136627_13684281	3
489	3300012042	K00362	Ga0136627_13690521	2
489	3300012042	K00362	Ga0136627_13907241	8
489	3300012042	K00362	Ga0136627_13942601	6
489	3300012042	K00362	Ga0136627_14378271	19
489	3300012042	K00362	Ga0136627_14470432	3
489	3300012042	K00362	Ga0136627_14489501	91
489	3300012042	K00362	Ga0136627_14569762	5
489	3300012042	K00362	Ga0136627_14570921	3
489	3300012042	K00362	Ga0136627_14603691	3
489	3300012042	K00362	Ga0136627_14614732	35
489	3300012042	K00362	Ga0136627_14615951	262
489	3300012042	K00362	Ga0136627_14632351	6
489	3300012042	K00362	Ga0136627_14679451	5
489	3300012042	K00362	Ga0136627_14706291	3
489	3300012042	K00362	Ga0136627_14788871	8
489	3300012042	K00362	Ga0136627_14964842	157
489	3300012042	K00362	Ga0136627_15011471	81
489	3300012042	K00362	Ga0136627_15154611	3
489	3300012042	K00362	Ga0136627_15191391	4
489	3300012042	K00362	Ga0136627_15221901	2
489	3300012042	K00362	Ga0136627_15355161	3
489	3300012042	K00362	Ga0136627_15446631	119
489	3300012042	K00362	Ga0136627_15461141	4
489	3300012042	K00362	Ga0136627_15479462	106
489	3300012042	K00362	Ga0136627_15679331	3
489	3300012042	K00362	Ga0136627_15734871	16
489	3300012042	K00362	Ga0136627_15736581	36
489	3300012042	K00362	Ga0136627_15741511	4
489	3300012042	K00362	Ga0136627_15853081	16
489	3300012042	K00362	Ga0136627_15902411	122
489	3300012042	K00362	Ga0136627_15984391	38
489	3300012042	K00362	Ga0136627_15995581	1
489	3300012042	K00362	Ga0136627_16038091	3
489	3300012042	K00362	Ga0136627_16103911	3
489	3300012042	K00362	Ga0136627_16159071	127
489	3300012042	K00362	Ga0136627_16250991	5
489	3300012042	K00362	Ga0136627_16270301	23
489	3300012042	K00362	Ga0136627_16271361	3
489	3300012042	K00362	Ga0136627_16324951	2
489	3300012042	K00362	Ga0136627_16329741	7
489	3300012042	K00362	Ga0136627_16395341	96
489	3300012042	K00362	Ga0136627_16414071	3
489	3300012042	K00362	Ga0136627_16446051	4
489	3300012042	K00362	Ga0136627_16451061	4
489	3300012042	K00362	Ga0136627_16469771	4
489	3300012042	K00362	Ga0136627_16500681	2
489	3300012042	K00362	Ga0136627_16536301	4
489	3300012042	K00362	Ga0136627_16610371	68
489	3300012042	K00362	Ga0136627_16616631	3
489	3300012042	K00362	Ga0136627_16644761	2
489	3300012042	K00362	Ga0136627_16655621	197
489	3300012042	K00362	Ga0136627_16677731	36
489	3300012042	K00362	Ga0136627_16698011	51
489	3300012042	K00362	Ga0136627_16704211	91
489	3300012042	K00362	Ga0136627_16725091	14
489	3300012042	K00362	Ga0136627_16738321	108
489	3300012042	K00362	Ga0136627_16739381	111
489	3300012042	K00362	Ga0136627_16793581	35
489	3300012042	K00362	Ga0136627_16794541	41
489	3300012042	K00362	Ga0136627_16806031	97
489	3300012042	K00362	Ga0136627_16836011	88
489	3300012042	K00362	Ga0136627_16885751	66
489	3300012042	K00362	Ga0136627_16898972	55
489	3300012042	K00362	Ga0136627_16907421	41
489	3300012042	K00362	Ga0136627_16911081	92
489	3300012042	K00362	Ga0136627_16915531	178
489	3300012042	K00362	Ga0136627_16927811	41
489	3300012042	K00362	Ga0136627_16928791	60
489	3300012042	K00362	Ga0136627_16937521	123
489	3300012042	K00362	Ga0136627_16939131	85
489	3300012042	K00362	Ga0136627_16941641	71
489	3300012042	K00362	Ga0136627_16946851	34
489	3300012042	K00362	Ga0136627_16947011	71
489	3300012042	K00362	Ga0136627_16955231	101
489	3300012042	K00362	Ga0136627_16997491	117
489	3300012042	K00362	Ga0136627_16999071	25
489	3300012042	K00362	Ga0136627_17012401	62
489	3300012042	K00362	Ga0136627_17014171	41
489	3300012042	K00362	Ga0136627_17019471	28
489	3300012042	K00362	Ga0136627_17019591	16
489	3300012042	K00362	Ga0136627_17033341	28
489	3300012042	K00362	Ga0136627_17051751	125
489	3300012042	K00362	Ga0136627_17053731	73
489	3300012042	K00362	Ga0136627_17060081	93
489	3300012042	K00362	Ga0136627_17060201	58
489	3300012042	K00362	Ga0136627_17068431	14
489	3300012042	K00362	Ga0136627_17075251	54
489	3300012042	K00362	Ga0136627_17081061	53
489	3300012042	K00362	Ga0136627_17083361	26
489	3300012042	K00362	Ga0136627_17099431	47
489	3300012042	K00362	Ga0136627_17101752	101
489	3300012042	K00362	Ga0136627_17118621	103
489	3300012042	K00362	Ga0136627_17121701	56
489	3300012042	K00362	Ga0136627_17125041	99
489	3300012042	K00362	Ga0136627_17132391	68
489	3300012042	K00362	Ga0136627_17132921	18
489	3300012042	K00362	Ga0136627_17145991	61
489	3300012042	K00362	Ga0136627_17155681	133
489	3300012042	K00362	Ga0136627_17164941	20
489	3300012042	K00362	Ga0136627_17166541	66
489	3300012042	K00362	Ga0136627_17174081	52
489	3300012042	K00362	Ga0136627_17263461	60
489	3300012042	K00362	Ga0136627_17273241	130
489	3300012042	K00362	Ga0136627_17276011	100
489	3300012042	K00362	Ga0136627_17315081	60
489	3300012042	K00362	Ga0136627_17320391	12
489	3300012042	K00362	Ga0136627_17354361	93
489	3300012042	K00362	Ga0136627_17367571	101
489	3300012042	K00362	Ga0136627_17376431	78
489	3300012042	K00362	Ga0136627_17403521	146
489	3300012042	K00362	Ga0136627_17409331	52
489	3300012042	K00362	Ga0136627_17440901	29
489	3300012042	K00362	Ga0136627_17441311	217
489	3300012042	K00362	Ga0136627_17457641	118
489	3300012042	K00362	Ga0136627_17458141	85
489	3300012042	K00362	Ga0136627_17467531	172
489	3300012042	K00362	Ga0136627_17475261	23
489	3300012042	K00362	Ga0136627_17488281	23
489	3300012042	K00362	Ga0136627_17489042	31
489	3300012042	K00362	Ga0136627_17490131	12
489	3300012042	K00362	Ga0136627_17493091	87
489	3300012042	K00362	Ga0136627_17503802	5
489	3300012042	K00362	Ga0136627_17519401	76
489	3300012042	K00362	Ga0136627_17524181	28
489	3300012042	K00362	Ga0136627_17530201	151
489	3300012042	K00362	Ga0136627_17532831	56
489	3300012042	K00362	Ga0136627_17535821	36
489	3300012042	K00362	Ga0136627_17538131	64
489	3300012042	K00362	Ga0136627_17542101	89
489	3300012042	K00362	Ga0136627_17553631	65
489	3300012042	K00362	Ga0136627_17560311	68
489	3300012042	K00362	Ga0136627_17566101	79
489	3300012042	K00362	Ga0136627_17599331	34
489	3300012042	K00362	Ga0136627_17631761	35
489	3300012042	K00362	Ga0136627_17631771	13
489	3300012042	K00362	Ga0136627_17639231	115
489	3300012042	K00370	Ga0136627_10066022	7
489	3300012042	K00370	Ga0136627_13450381	3
489	3300012042	K00370	Ga0136627_15542841	3
[truncated: 37,713 more rows]
