# Supplementary material for: The spatial distribution and biogeochemical drivers of nitrogen cycle genes in an Antarctic desert
Source: Front Microbiol. 2022 Oct 6;13:927129. doi: 10.3389/fmicb.2022.927129 (PMC9583160; doi:10.3389/fmicb.2022.927129)
Supplement: Supplementary Table 4 — Simplified names of selected variables and partitioning values used in association rules, where applicable. [file Table_4.XLSX]

## Sheet: Folha1
Supplementary Table S4
Variable (simplified)	Variable ID from Lee et al., 2019	<30%	30 - 70%	> 70%	<50%	>50%	Notes
Latitude	LAT	[-78.1358, -78.08153)	[-78.08153, -78.0563)	[-78.0563, -78.024]	NA	NA
Longitude	LONG	[163.6192, 163.74604)	[163.74604, 163.91583)	[163.91583, 164.2839]	NA	NA
Percentage of nitrogen in soil	N.PCT	[0.0021, 0.0052811265)	[0.0052811265, 0.00910595)	[0.00910595, 0.0212135]	NA	NA
Percentage of carbon in soil	C.PCT	[0.0249, 0.0584916502)	[0.0584916502, 0.082228591)	[0.082228591, 0.6012]	NA	NA
Ratio of N:C in soil	CN	[6.6746, 8.5948002862)	[8.5948002862, 11.140554472)	[11.140554472, 59.49710914]	NA	NA
Percentage of water in soil	AGG.SOIL.WATER	[0.298, 2.8978471804)	[2.8978471804, 5.8066360619)	[5.8066360619, 15.93090626]	NA	NA
Active water	ACTIVE.WATER	[0.489, 0.909)	[0.909, 0.9937)	[0.9937, 1.001]	NA	NA
Conductivity	AGG.CONDUCTIVITY	[0.008, 0.06151)	[0.06151, 0.10882)	[0.10882, 5.07]	NA	NA
pH	AGG.PH	[7.49, 8.2)	[8.2, 9.17)	[9.17, 9.67]	NA	NA
ATP	AGG.ATP	[135, 9936.676082)	[9936.676082, 24841.95)	[24841.95, 151057]	NA	NA
Respiratory rate in soil	SOIL.RESP.RATE	[14.61, 46.985365115)	[46.985365115, 63.972754046)	[63.972754046, 141.3137509]	NA	NA
Biomass	BIOMASS	[0, 0.0054832994)	[0.0054832994, 0.0089387628)	[0.0089387628, 0.019853183]	NA	NA
DNA	AGG.DNA	[33.14, 424)	[424, 891.4285714)	[891.4285714, 2054.857143]	NA	NA
Fungi phylotypes (ARISA)	FUNGAL.S	[4, 12.6)	[12.6, 25.7)	[25.7, 37]	NA	NA
Cyanobacteria phylotypes (ARISA)	CYANO.S	[0, 7.1)	[7.1, 18.6)	[18.6, 29]	NA	NA
Nematodes	NEMATODES.LIVEANDDEAD	[0, 753.36516573)	[753.36516573, 2162.5859731)	[2162.5859731, 10361.05464]	NA	NA
Total Estimated Copy	Not applicable	[2, 27)	[27, 573.1)	[573.1, 40566]	NA	NA
Number of Gene Variants	Not applicable	[1, 4)	[4, 60)	[60, 740]	NA	NA
Rotifers	ROTIFERS.TOTAL	NA	NA	NA	[0, 153.7743285)	[153.7743285, 19354.76928]
Lithic	AGG.LITHIC	NA	NA	NA	NA	NA	No need to discretize
Biological complexity	TAXA.RICHNESS	NA	NA	NA	NA	NA	No need to discretize
Tardigrades	TARDIGRADES.TOTAL	NA	NA	NA	NA	NA	No need to discretize
Bacterial phylotypes (ARISA)	BACT.S	NA	NA	NA	NA	NA	No need to discretize
Mites	AGG.MITES	NA	NA	NA	NA	NA	No need to discretize
Springtails	AGG.SPRINGTAILS	NA	NA	NA	NA	NA	No need to discretize
Lichen coverage	AGG.LICHEN.COVERAGE	NA	NA	NA	NA	NA	No need to discretize
Moss coverage	AGG.MOSS.COVERAGE	NA	NA	NA	NA	NA	No need to discretize
Cyanobacterial mate coverage	AGG.CYANO.COVERAGE	NA	NA	NA	NA	NA	No need to discretize
