# Supplementary material for: The spatial distribution and biogeochemical drivers of nitrogen cycle genes in an Antarctic desert
Source: Front Microbiol. 2022 Oct 6;13:927129. doi: 10.3389/fmicb.2022.927129 (PMC9583160; doi:10.3389/fmicb.2022.927129)
Supplement: Supplementary Table 5 — Values for association rules between genes and genes. Complete list of association rules identified between the presence/absence of genes with each other. For each association rule the values for support, confidence, lift, and count are provided. [file Table_5.XLSX]

## Sheet: Folha1
Supplementary Table S5
Antecedent	Consequent	Support	Confidence	Lift	Count
{NirS=Present,NorBC=Present}	{NosZ=Present}	0.222222	1	1.71429	8
{AmoCAB=Absent}	{NirS=Absent}	0.305556	1	1.5	11
{NirS=Present}	{AmoCAB=Present}	0.333333	1	1.44	12
{NR=Absent,NrfAH=Present,NorBC=Present}	{AmoCAB=Present}	0.277778	0.909091	1.30909	10
{NR=Absent,NirK=Present,NosZ=Absent}	{AmoCAB=Present}	0.25	0.9	1.296	9
{NarGHI=Present,NirK=Present,NosZ=Absent}	{AmoCAB=Present}	0.25	0.9	1.296	9
{NirK=Present,NosZ=Absent,NxrAB=Present}	{AmoCAB=Present}	0.25	0.9	1.296	9
{NR=Absent,AmoCAB=Absent}	{NifDKH=Absent}	0.25	1	1.28571	9
{NirS=Absent,NosZ=Absent}	{NifDKH=Absent}	0.333333	1	1.28571	12
{AmoCAB=Absent}	{Hao=Absent}	0.305556	1	1.24138	11
{NosZ=Absent}	{Hao=Absent}	0.416667	1	1.24138	15
{NorBC=Absent}	{Hao=Absent}	0.5	1	1.24138	18
{NapAB=Absent,NirS=Absent}	{Hao=Absent}	0.583333	1	1.24138	21
{NR=Absent,NirS=Absent,NifDKH=Absent}	{Hao=Absent}	0.5	1	1.24138	18
{NR=Absent,NirS=Absent,Hao=Absent}	{NifDKH=Absent}	0.5	0.947368	1.21805	18
{NapAB=Absent,NR=Absent,NirS=Absent}	{NifDKH=Absent}	0.5	0.947368	1.21805	18
{NifDKH=Present}	{NarGHI=Present}	0.222222	1	1.2	8
{AmoCAB=Absent}	{NapAB=Absent}	0.305556	1	1.2	11
{NosZ=Absent}	{NifDKH=Absent}	0.388889	0.933333	1.2	14
{NosZ=Absent}	{NapAB=Absent}	0.416667	1	1.2	15
{NorBC=Absent}	{NapAB=Absent}	0.5	1	1.2	18
{NorBC=Absent}	{NR=Absent}	0.5	1	1.2	18
{Hao=Absent}	{NapAB=Absent}	0.805556	1	1.2	29
{NapAB=Absent}	{Hao=Absent}	0.805556	0.966667	1.2	29
{NirS=Present,NxrAB=Present}	{NarGHI=Present}	0.305556	1	1.2	11
{NosZ=Absent,AmoCAB=Present}	{NR=Absent}	0.25	1	1.2	9
{NosZ=Absent,AmoCAB=Present}	{NarGHI=Present}	0.25	1	1.2	9
{NarGHI=Present,NosZ=Absent}	{NR=Absent}	0.305556	1	1.2	11
{NosZ=Absent,NxrAB=Present}	{NR=Absent}	0.333333	1	1.2	12
{NorBC=Absent,AmoCAB=Present}	{NarGHI=Present}	0.305556	1	1.2	11
{NirK=Present,NorBC=Absent}	{NarGHI=Present}	0.361111	1	1.2	13
{NrfAH=Present,NorBC=Absent}	{NarGHI=Present}	0.388889	1	1.2	14
{NorBC=Present,NxrAB=Present}	{NarGHI=Present}	0.444444	1	1.2	16
{NosZ=Present,NxrAB=Present}	{NarGHI=Present}	0.527778	1	1.2	19
{NirS=Absent,AmoCAB=Present}	{NarGHI=Present}	0.361111	1	1.2	13
{AmoCAB=Present,NxrAB=Present}	{NarGHI=Present}	0.666667	1	1.2	24
{NirK=Present,NxrAB=Present}	{NarGHI=Present}	0.805556	1	1.2	29
{NrfAH=Present,NxrAB=Present}	{NarGHI=Present}	0.805556	1	1.2	29
{NasAB=Present,NxrAB=Present}	{NarGHI=Present}	0.805556	1	1.2	29
{NR=Absent,NirK=Present,NosZ=Absent}	{NarGHI=Present}	0.277778	1	1.2	10
{NR=Absent,NrfAH=Present,NosZ=Absent}	{NarGHI=Present}	0.305556	1	1.2	11
{NirK=Present,NirS=Absent,NosZ=Present}	{NarGHI=Present}	0.305556	1	1.2	11
{NrfAH=Present,NirS=Absent,NosZ=Present}	{NarGHI=Present}	0.277778	1	1.2	10
{NasAB=Present,NirS=Absent,NosZ=Present}	{NarGHI=Present}	0.305556	1	1.2	11
{NirS=Absent,AmoCAB=Present,Hao=Absent}	{NR=Absent}	0.277778	1	1.2	10
{NapAB=Absent,NirS=Absent,AmoCAB=Present}	{NR=Absent}	0.277778	1	1.2	10
{NR=Absent,NirS=Absent,NifDKH=Absent}	{NapAB=Absent}	0.5	1	1.2	18
{NR=Absent,NirK=Present,NirS=Absent}	{NarGHI=Present}	0.416667	1	1.2	15
{NR=Absent,NrfAH=Present,NirS=Absent}	{NarGHI=Present}	0.416667	1	1.2	15
{NarGHI=Present,NirS=Absent,NifDKH=Absent,Hao=Absent}	{NR=Absent}	0.388889	1	1.2	14
{NirS=Absent,NifDKH=Absent,Hao=Absent,NxrAB=Present}	{NR=Absent}	0.416667	1	1.2	15
{NarGHI=Present,NapAB=Absent,NirS=Absent,NifDKH=Absent}	{NR=Absent}	0.388889	1	1.2	14
{NapAB=Absent,NirS=Absent,NifDKH=Absent,NxrAB=Present}	{NR=Absent}	0.416667	1	1.2	15
{NirS=Absent,NorBC=Absent}	{NifDKH=Absent}	0.361111	0.928571	1.19388	13
{NirS=Absent,NifDKH=Absent}	{Hao=Absent}	0.527778	0.95	1.17931	19
{NR=Absent,NirS=Absent}	{Hao=Absent}	0.527778	0.95	1.17931	19
{AmoCAB=Absent}	{NifDKH=Absent}	0.277778	0.909091	1.16883	10
{NirS=Absent,Hao=Absent}	{NifDKH=Absent}	0.527778	0.904762	1.16326	19
{NapAB=Absent,NirS=Absent}	{NifDKH=Absent}	0.527778	0.904762	1.16326	19
{NifDKH=Present}	{NxrAB=Present}	0.222222	1	1.16129	8
{NifDKH=Present}	{NirK=Present}	0.222222	1	1.16129	8
{NifDKH=Present}	{NrfAH=Present}	0.222222	1	1.16129	8
{NirS=Present}	{NirK=Present}	0.333333	1	1.16129	12
{NirS=Present}	{NrfAH=Present}	0.333333	1	1.16129	12
{NorBC=Present}	{NirK=Present}	0.5	1	1.16129	18
{AmoCAB=Present}	{NirK=Present}	0.694444	1	1.16129	25
{AmoCAB=Present}	{NrfAH=Present}	0.694444	1	1.16129	25
{NarGHI=Present}	{NxrAB=Present}	0.833333	1	1.16129	30
{NxrAB=Present}	{NarGHI=Present}	0.833333	0.967742	1.16129	30
{NosZ=Absent,AmoCAB=Present}	{NxrAB=Present}	0.25	1	1.16129	9
{NarGHI=Present,NosZ=Absent}	{NrfAH=Present}	0.305556	1	1.16129	11
{NirK=Present,NosZ=Absent}	{NrfAH=Present}	0.305556	1	1.16129	11
{NorBC=Absent,AmoCAB=Present}	{NxrAB=Present}	0.305556	1	1.16129	11
{NarGHI=Present,NorBC=Absent}	{NrfAH=Present}	0.388889	1	1.16129	14
{NirK=Present,NorBC=Absent}	{NxrAB=Present}	0.361111	1	1.16129	13
{NrfAH=Present,NorBC=Absent}	{NxrAB=Present}	0.388889	1	1.16129	14
{NirK=Present,NorBC=Absent}	{NrfAH=Present}	0.361111	1	1.16129	13
{NarGHI=Present,NosZ=Present}	{NirK=Present}	0.527778	1	1.16129	19
{NosZ=Present,NxrAB=Present}	{NirK=Present}	0.527778	1	1.16129	19
{NrfAH=Present,NosZ=Present}	{NirK=Present}	0.527778	1	1.16129	19
{NasAB=Present,NosZ=Present}	{NirK=Present}	0.527778	1	1.16129	19
{NirS=Absent,AmoCAB=Present}	{NxrAB=Present}	0.361111	1	1.16129	13
{NR=Absent,NirK=Present,NosZ=Absent}	{NxrAB=Present}	0.277778	1	1.16129	10
{NR=Absent,NrfAH=Present,NosZ=Absent}	{NxrAB=Present}	0.305556	1	1.16129	11
{NasAB=Present,NosZ=Absent,NxrAB=Present}	{NrfAH=Present}	0.305556	1	1.16129	11
{NasAB=Present,NorBC=Absent,NxrAB=Present}	{NrfAH=Present}	0.388889	1	1.16129	14
{NirK=Present,NirS=Absent,NosZ=Present}	{NxrAB=Present}	0.305556	1	1.16129	11
{NrfAH=Present,NirS=Absent,NosZ=Present}	{NxrAB=Present}	0.277778	1	1.16129	10
{NasAB=Present,NirS=Absent,NosZ=Present}	{NxrAB=Present}	0.305556	1	1.16129	11
{NR=Absent,NirK=Present,NirS=Absent}	{NxrAB=Present}	0.416667	1	1.16129	15
{NR=Absent,NrfAH=Present,NirS=Absent}	{NxrAB=Present}	0.416667	1	1.16129	15
{NR=Absent,NirS=Absent}	{NifDKH=Absent}	0.5	0.9	1.15714	18
{AmoCAB=Present}	{NarGHI=Present}	0.666667	0.96	1.152	24
{NR=Absent,NifDKH=Absent}	{NapAB=Absent}	0.666667	0.96	1.152	24
{NR=Absent,NirK=Present}	{NarGHI=Present}	0.666667	0.96	1.152	24
{NR=Absent,NrfAH=Present}	{NarGHI=Present}	0.666667	0.96	1.152	24
{NapAB=Absent,NifDKH=Absent,NxrAB=Present}	{NR=Absent}	0.555556	0.952381	1.14286	20
{NR=Absent,NifDKH=Absent}	{Hao=Absent}	0.638889	0.92	1.14207	23
{NirK=Present,NosZ=Present}	{NarGHI=Present}	0.527778	0.95	1.14	19
{NirS=Absent,NifDKH=Absent}	{NapAB=Absent}	0.527778	0.95	1.14	19
{NR=Absent,NirS=Absent}	{NapAB=Absent}	0.527778	0.95	1.14	19
{NifDKH=Absent,Hao=Absent,NxrAB=Present}	{NR=Absent}	0.527778	0.95	1.14	19
{NarGHI=Present,NapAB=Absent,NifDKH=Absent}	{NR=Absent}	0.527778	0.95	1.14	19
{NrfAH=Present,NosZ=Present}	{NarGHI=Present}	0.5	0.947368	1.13684	18
{NasAB=Present,NosZ=Present}	{NarGHI=Present}	0.5	0.947368	1.13684	18
{NirK=Present,NirS=Absent}	{NarGHI=Present}	0.5	0.947368	1.13684	18
{NrfAH=Present,NirS=Absent}	{NarGHI=Present}	0.5	0.947368	1.13684	18
{NapAB=Absent,AmoCAB=Present}	{NR=Absent}	0.5	0.947368	1.13684	18
{NirS=Absent,NifDKH=Absent,Hao=Absent}	{NR=Absent}	0.5	0.947368	1.13684	18
{NapAB=Absent,NirS=Absent,NifDKH=Absent}	{NR=Absent}	0.5	0.947368	1.13684	18
{NarGHI=Present,NifDKH=Absent,Hao=Absent}	{NR=Absent}	0.5	0.947368	1.13684	18
{AmoCAB=Present,Hao=Absent}	{NR=Absent}	0.472222	0.944444	1.13333	17
{NirS=Absent,Hao=Absent,NxrAB=Present}	{NR=Absent}	0.444444	0.941176	1.12941	16
{NapAB=Absent,NirS=Absent,NxrAB=Present}	{NR=Absent}	0.444444	0.941176	1.12941	16
{NR=Absent,NasAB=Present,NirS=Absent}	{NarGHI=Present}	0.444444	0.941176	1.12941	16
{NirS=Present,NifDKH=Absent}	{NasAB=Present}	0.222222	1	1.125	8
{NirS=Present,Hao=Absent}	{NasAB=Present}	0.222222	1	1.125	8
{NapAB=Absent,NirS=Present}	{NasAB=Present}	0.25	1	1.125	9
{NosZ=Absent,AmoCAB=Present}	{NasAB=Present}	0.25	1	1.125	9
{NarGHI=Present,NosZ=Absent}	{NasAB=Present}	0.305556	1	1.125	11
{NirK=Present,NosZ=Absent}	{NasAB=Present}	0.305556	1	1.125	11
{NrfAH=Present,NosZ=Absent}	{NasAB=Present}	0.333333	1	1.125	12
{NorBC=Absent,AmoCAB=Present}	{NasAB=Present}	0.305556	1	1.125	11
{NarGHI=Present,NorBC=Absent}	{NasAB=Present}	0.388889	1	1.125	14
{NirK=Present,NorBC=Absent}	{NasAB=Present}	0.361111	1	1.125	13
{NrfAH=Present,NorBC=Absent}	{NasAB=Present}	0.388889	1	1.125	14
{NirS=Absent,NorBC=Present}	{NasAB=Present}	0.277778	1	1.125	10
{NorBC=Present,NifDKH=Absent}	{NasAB=Present}	0.333333	1	1.125	12
{NorBC=Present,Hao=Absent}	{NasAB=Present}	0.305556	1	1.125	11
{NapAB=Absent,NorBC=Present}	{NasAB=Present}	0.333333	1	1.125	12
{NirS=Absent,AmoCAB=Present}	{NasAB=Present}	0.361111	1	1.125	13
{NarGHI=Present,NirS=Absent}	{NasAB=Present}	0.527778	1	1.125	19
{NirK=Present,NirS=Absent}	{NasAB=Present}	0.527778	1	1.125	19
{NrfAH=Present,NirS=Absent}	{NasAB=Present}	0.527778	1	1.125	19
{NifDKH=Absent,AmoCAB=Present}	{NasAB=Present}	0.5	1	1.125	18
{AmoCAB=Present,Hao=Absent}	{NasAB=Present}	0.5	1	1.125	18
{NapAB=Absent,AmoCAB=Present}	{NasAB=Present}	0.527778	1	1.125	19
{NarGHI=Present,NifDKH=Absent}	{NasAB=Present}	0.611111	1	1.125	22
{NirK=Present,NifDKH=Absent}	{NasAB=Present}	0.638889	1	1.125	23
{NrfAH=Present,NifDKH=Absent}	{NasAB=Present}	0.638889	1	1.125	23
{NarGHI=Present,Hao=Absent}	{NasAB=Present}	0.638889	1	1.125	23
{NirK=Present,Hao=Absent}	{NasAB=Present}	0.666667	1	1.125	24
{NrfAH=Present,Hao=Absent}	{NasAB=Present}	0.666667	1	1.125	24
{NarGHI=Present,NapAB=Absent}	{NasAB=Present}	0.666667	1	1.125	24
{NapAB=Absent,NirK=Present}	{NasAB=Present}	0.694444	1	1.125	25
{NapAB=Absent,NrfAH=Present}	{NasAB=Present}	0.694444	1	1.125	25
{NirS=Absent,NosZ=Present,NxrAB=Present}	{NasAB=Present}	0.305556	1	1.125	11
{NosZ=Present,NifDKH=Absent,NxrAB=Present}	{NasAB=Present}	0.333333	1	1.125	12
{NosZ=Present,Hao=Absent,NxrAB=Present}	{NasAB=Present}	0.333333	1	1.125	12
{NapAB=Absent,NosZ=Present,NxrAB=Present}	{NasAB=Present}	0.361111	1	1.125	13
{NirS=Absent,NifDKH=Absent,NxrAB=Present}	{NR=Absent}	0.416667	0.9375	1.125	15
{NarGHI=Present,NirS=Absent,Hao=Absent}	{NR=Absent}	0.416667	0.9375	1.125	15
{NarGHI=Present,NapAB=Absent,NirS=Absent}	{NR=Absent}	0.416667	0.9375	1.125	15
{NirK=Present}	{NrfAH=Present}	0.833333	0.967742	1.12383	30
{NrfAH=Present}	{NirK=Present}	0.833333	0.967742	1.12383	30
{NarGHI=Present}	{NirK=Present}	0.805556	0.966667	1.12258	29
{NirK=Present}	{NarGHI=Present}	0.805556	0.935484	1.12258	29
{NarGHI=Present}	{NrfAH=Present}	0.805556	0.966667	1.12258	29
{NrfAH=Present}	{NarGHI=Present}	0.805556	0.935484	1.12258	29
{NasAB=Present,NxrAB=Present}	{NirK=Present}	0.777778	0.965517	1.12125	28
{NasAB=Present,NxrAB=Present}	{NrfAH=Present}	0.777778	0.965517	1.12125	28
{NosZ=Absent}	{NR=Absent}	0.388889	0.933333	1.12	14
{NasAB=Present,NorBC=Absent}	{NarGHI=Present}	0.388889	0.933333	1.12	14
{NorBC=Present,NosZ=Present}	{NarGHI=Present}	0.388889	0.933333	1.12	14
{NarGHI=Present,NirS=Absent,NifDKH=Absent}	{NR=Absent}	0.388889	0.933333	1.12	14
{AmoCAB=Present}	{NxrAB=Present}	0.666667	0.96	1.11484	24
{NR=Absent,NirK=Present}	{NxrAB=Present}	0.666667	0.96	1.11484	24
{NR=Absent,NrfAH=Present}	{NxrAB=Present}	0.666667	0.96	1.11484	24
{NifDKH=Absent}	{NapAB=Absent}	0.722222	0.928571	1.11429	26
{NapAB=Absent,NifDKH=Absent}	{NR=Absent}	0.666667	0.923077	1.10769	24
{NR=Absent,NasAB=Present}	{NapAB=Absent}	0.666667	0.923077	1.10769	24
{NR=Absent,NasAB=Present}	{NarGHI=Present}	0.666667	0.923077	1.10769	24
{NosZ=Present}	{NirK=Present}	0.555556	0.952381	1.10599	20
{NifDKH=Absent,Hao=Absent}	{NR=Absent}	0.638889	0.92	1.104	23
{NapAB=Absent,NxrAB=Present}	{NR=Absent}	0.638889	0.92	1.104	23
{NirK=Present,NosZ=Present}	{NxrAB=Present}	0.527778	0.95	1.10323	19
{NosZ=Present,NxrAB=Present}	{NrfAH=Present}	0.5	0.947368	1.10017	18
{NrfAH=Present,NosZ=Present}	{NxrAB=Present}	0.5	0.947368	1.10017	18
{NasAB=Present,NosZ=Present}	{NxrAB=Present}	0.5	0.947368	1.10017	18
{NasAB=Present,NosZ=Present}	{NrfAH=Present}	0.5	0.947368	1.10017	18
{NirK=Present,NirS=Absent}	{NxrAB=Present}	0.5	0.947368	1.10017	18
{NrfAH=Present,NirS=Absent}	{NxrAB=Present}	0.5	0.947368	1.10017	18
{NirS=Present}	{NarGHI=Present}	0.305556	0.916667	1.1	11
{NR=Absent,NorBC=Present}	{NarGHI=Present}	0.305556	0.916667	1.1	11
{NirS=Absent,NosZ=Present}	{NarGHI=Present}	0.305556	0.916667	1.1	11
{Hao=Absent,NxrAB=Present}	{NR=Absent}	0.611111	0.916667	1.1	22
{NarGHI=Present,NapAB=Absent}	{NR=Absent}	0.611111	0.916667	1.1	22
{NorBC=Present}	{NrfAH=Present}	0.472222	0.944444	1.09677	17
{NifDKH=Absent,NxrAB=Present}	{NR=Absent}	0.583333	0.913043	1.09565	21
{NarGHI=Present,Hao=Absent}	{NR=Absent}	0.583333	0.913043	1.09565	21
{NR=Absent,NasAB=Present,NirS=Absent}	{NxrAB=Present}	0.444444	0.941176	1.09298	16
{NarGHI=Present,NifDKH=Absent}	{NR=Absent}	0.555556	0.909091	1.09091	20
{NirK=Present}	{NasAB=Present}	0.833333	0.967742	1.08871	30
{NasAB=Present}	{NirK=Present}	0.833333	0.9375	1.08871	30
{NrfAH=Present}	{NasAB=Present}	0.833333	0.967742	1.08871	30
{NasAB=Present}	{NrfAH=Present}	0.833333	0.9375	1.08871	30
{NarGHI=Present}	{NasAB=Present}	0.805556	0.966667	1.0875	29
{NasAB=Present}	{NarGHI=Present}	0.805556	0.90625	1.0875	29
{NxrAB=Present}	{NirK=Present}	0.805556	0.935484	1.08637	29
{NirK=Present}	{NxrAB=Present}	0.805556	0.935484	1.08637	29
{NxrAB=Present}	{NrfAH=Present}	0.805556	0.935484	1.08637	29
{NrfAH=Present}	{NxrAB=Present}	0.805556	0.935484	1.08637	29
{NosZ=Present}	{NarGHI=Present}	0.527778	0.904762	1.08571	19
{NirS=Absent,Hao=Absent}	{NR=Absent}	0.527778	0.904762	1.08571	19
{NapAB=Absent,NirS=Absent}	{NR=Absent}	0.527778	0.904762	1.08571	19
{NasAB=Present,NorBC=Absent}	{NxrAB=Present}	0.388889	0.933333	1.08387	14
{NorBC=Present,NosZ=Present}	{NxrAB=Present}	0.388889	0.933333	1.08387	14
{AmoCAB=Present}	{NasAB=Present}	0.666667	0.96	1.08387	24
{NapAB=Absent}	{NR=Absent}	0.75	0.9	1.08387	27
{NR=Absent}	{NapAB=Absent}	0.75	0.9	1.08387	27
{NifDKH=Absent,AmoCAB=Absent}	{NR=Absent}	0.25	0.9	1.08387	9
{NirS=Absent,NorBC=Present}	{NarGHI=Present}	0.25	0.9	1.08387	9
{NirS=Absent,NifDKH=Absent}	{NR=Absent}	0.5	0.9	1.08387	18
{NapAB=Absent,NxrAB=Present}	{NasAB=Present}	0.666667	0.96	1.08387	24
{Hao=Absent,NxrAB=Present}	{NasAB=Present}	0.638889	0.958333	1.07812	23
{NifDKH=Absent,NxrAB=Present}	{NasAB=Present}	0.611111	0.956522	1.07609	22
{NR=Absent,NasAB=Present}	{NxrAB=Present}	0.666667	0.923077	1.07196	24
{NirS=Absent,NxrAB=Present}	{NasAB=Present}	0.527778	0.95	1.06875	19
{NosZ=Present,NxrAB=Present}	{NasAB=Present}	0.5	0.947368	1.06579	18
{NirS=Present}	{NxrAB=Present}	0.305556	0.916667	1.06452	11
{NR=Absent,NorBC=Present}	{NxrAB=Present}	0.305556	0.916667	1.06452	11
{NirS=Absent,NosZ=Present}	{NxrAB=Present}	0.305556	0.916667	1.06452	11
{NorBC=Present}	{NasAB=Present}	0.472222	0.944444	1.0625	17
{NxrAB=Present}	{NasAB=Present}	0.805556	0.935484	1.05242	29
{NasAB=Present}	{NxrAB=Present}	0.805556	0.90625	1.05242	29
{NosZ=Present}	{NxrAB=Present}	0.527778	0.904762	1.05069	19
{NosZ=Present}	{NrfAH=Present}	0.527778	0.904762	1.05069	19
{NapAB=Absent,NosZ=Present}	{NasAB=Present}	0.388889	0.933333	1.05069	14
{NirS=Absent,NorBC=Present}	{NxrAB=Present}	0.25	0.9	1.04516	9
{NosZ=Present,NifDKH=Absent}	{NasAB=Present}	0.361111	0.928571	1.04464	13
{NosZ=Present,Hao=Absent}	{NasAB=Present}	0.361111	0.928571	1.04464	13
{NirS=Present}	{NasAB=Present}	0.305556	0.916667	1.03125	11
{NirS=Absent,NosZ=Present}	{NasAB=Present}	0.305556	0.916667	1.03125	11
{NosZ=Present}	{NasAB=Present}	0.527778	0.904762	1.01786	19
{NapAB=Absent}	{NasAB=Present}	0.75	0.9	1.0125	27
{NifDKH=Present}	{NirA=Present}	0.222222	1	1	8
{NifDKH=Present}	{NirBD=Present}	0.222222	1	1	8
{AmoCAB=Absent}	{NirA=Present}	0.305556	1	1	11
{AmoCAB=Absent}	{NirBD=Present}	0.305556	1	1	11
{NirS=Present}	{NirA=Present}	0.333333	1	1	12
{NirS=Present}	{NirBD=Present}	0.333333	1	1	12
{NosZ=Absent}	{NirA=Present}	0.416667	1	1	15
{NosZ=Absent}	{NirBD=Present}	0.416667	1	1	15
{NorBC=Absent}	{NirA=Present}	0.5	1	1	18
{NorBC=Absent}	{NirBD=Present}	0.5	1	1	18
{NorBC=Present}	{NirA=Present}	0.5	1	1	18
{NorBC=Present}	{NirBD=Present}	0.5	1	1	18
{NosZ=Present}	{NirA=Present}	0.583333	1	1	21
{NosZ=Present}	{NirBD=Present}	0.583333	1	1	21
{NirS=Absent}	{NirA=Present}	0.666667	1	1	24
{NirS=Absent}	{NirBD=Present}	0.666667	1	1	24
{AmoCAB=Present}	{NirA=Present}	0.694444	1	1	25
{AmoCAB=Present}	{NirBD=Present}	0.694444	1	1	25
{NifDKH=Absent}	{NirA=Present}	0.777778	1	1	28
{NifDKH=Absent}	{NirBD=Present}	0.777778	1	1	28
{Hao=Absent}	{NirA=Present}	0.805556	1	1	29
{Hao=Absent}	{NirBD=Present}	0.805556	1	1	29
{NapAB=Absent}	{NirA=Present}	0.833333	1	1	30
{NapAB=Absent}	{NirBD=Present}	0.833333	1	1	30
{NR=Absent}	{NirA=Present}	0.833333	1	1	30
{NR=Absent}	{NirBD=Present}	0.833333	1	1	30
{NarGHI=Present}	{NirA=Present}	0.833333	1	1	30
{NarGHI=Present}	{NirBD=Present}	0.833333	1	1	30
{NxrAB=Present}	{NirA=Present}	0.861111	1	1	31
{NxrAB=Present}	{NirBD=Present}	0.861111	1	1	31
{NirK=Present}	{NirA=Present}	0.861111	1	1	31
{NirK=Present}	{NirBD=Present}	0.861111	1	1	31
{NrfAH=Present}	{NirA=Present}	0.861111	1	1	31
{NrfAH=Present}	{NirBD=Present}	0.861111	1	1	31
{NasAB=Present}	{NirA=Present}	0.888889	1	1	32
{NasAB=Present}	{NirBD=Present}	0.888889	1	1	32
{NirA=Present}	{NirBD=Present}	1	1	1	36
{NirBD=Present}	{NirA=Present}	1	1	1	36
