# Supplementary material for: The spatial distribution and biogeochemical drivers of nitrogen cycle genes in an Antarctic desert
Source: Front Microbiol. 2022 Oct 6;13:927129. doi: 10.3389/fmicb.2022.927129 (PMC9583160; doi:10.3389/fmicb.2022.927129)
Supplement: Supplementary Table 6 — Values for association rules between operons and selected biogeochemical variables. Complete list of association rules identified between the presence/absence of operons with the selected biogeochemical variables. For each association rule the values for support, confidence, lift and count are provided. [file Table_6.XLSX]

## Sheet: ARs_supplementary_table
Supplementary Table S6
Rules (Antecedent => Consequent)	Support	Confidence	Coverage	Lift	Count
{TAXA.RICHNESS=1} => {AmoCAB=Present}	0.15625	1	0.15625	1.33333	5
{AGG.SOIL.WATER=>70%} => {AmoCAB=Present}	0.28125	0.9	0.3125	1.2	9
{C.PCT=>70%} => {AmoCAB=Present}	0.28125	0.9	0.3125	1.2	9
{N.PCT=>70%} => {AmoCAB=Present}	0.28125	0.9	0.3125	1.2	9
{AGG.ATP=<30%} => {AmoCAB=Present}	0.28125	0.9	0.3125	1.2	9
{LAT=>70%} => {AmoCAB=Present}	0.3125	1	0.3125	1.33333	10
{AGG.PH=<30%} => {AmoCAB=Present}	0.28125	0.9	0.3125	1.2	9
{BIOMASS=30% - 70%} => {AmoCAB=Present}	0.28125	0.9	0.3125	1.2	9
{FUNGAL.S=30% - 70%} => {AmoCAB=Present}	0.3125	0.909091	0.34375	1.21212	10
{NEMATODES.LIVEANDDEAD=<30%} => {AmoCAB=Present}	0.375	0.923077	0.40625	1.23077	12
{C.PCT=>70%,ACTIVE.WATER=<30%} => {AmoCAB=Present}	0.15625	1	0.15625	1.33333	5
{N.PCT=>70%,ACTIVE.WATER=<30%} => {AmoCAB=Present}	0.15625	1	0.15625	1.33333	5
{AGG.CONDUCTIVITY=30% - 70%,SOIL.RESP.RATE=>70%} => {AmoCAB=Present}	0.15625	1	0.15625	1.33333	5
{AGG.LICHEN.COVERAGE=0,BIOMASS=>70%} => {AmoCAB=Present}	0.1875	1	0.1875	1.33333	6
{AGG.SOIL.WATER=>70%,AGG.CONDUCTIVITY=<30%} => {AmoCAB=Present}	0.15625	1	0.15625	1.33333	5
{C.PCT=>70%,X_CYANO.S=>70%} => {AmoCAB=Present}	0.15625	1	0.15625	1.33333	5
{N.PCT=>70%,X_CYANO.S=>70%} => {AmoCAB=Present}	0.15625	1	0.15625	1.33333	5
{AGG.PH=30% - 70%,AGG.ATP=>70%} => {AmoCAB=Present}	0.15625	1	0.15625	1.33333	5
{C.PCT=>70%,AGG.DNA=>70%} => {AmoCAB=Present}	0.21875	1	0.21875	1.33333	7
{N.PCT=>70%,AGG.DNA=>70%} => {AmoCAB=Present}	0.25	1	0.25	1.33333	8
{LONG=>70%,N.PCT=<30%} => {AmoCAB=Present}	0.15625	1	0.15625	1.33333	5
{N.PCT=<30%,NEMATODES.LIVEANDDEAD=<30%} => {AmoCAB=Present}	0.21875	1	0.21875	1.33333	7
{N.PCT=<30%,AGG.LITHIC=0} => {AmoCAB=Present}	0.15625	1	0.15625	1.33333	5
{AGG.SOIL.WATER=>70%,AGG.DNA=<30%} => {AmoCAB=Present}	0.15625	1	0.15625	1.33333	5
{AGG.SOIL.WATER=>70%,TARDIGRADES.TOTAL=0} => {AmoCAB=Present}	0.15625	1	0.15625	1.33333	5
{CN=>70%,AGG.ATP=<30%} => {AmoCAB=Present}	0.15625	1	0.15625	1.33333	5
{CN=>70%,NEMATODES.LIVEANDDEAD=<30%} => {AmoCAB=Present}	0.15625	1	0.15625	1.33333	5
{LONG=<30%,C.PCT=>70%} => {AmoCAB=Present}	0.15625	1	0.15625	1.33333	5
{C.PCT=>70%,TARDIGRADES.TOTAL=0} => {AmoCAB=Present}	0.1875	1	0.1875	1.33333	6
{LONG=<30%,N.PCT=>70%} => {AmoCAB=Present}	0.1875	1	0.1875	1.33333	6
{N.PCT=>70%,TARDIGRADES.TOTAL=0} => {AmoCAB=Present}	0.1875	1	0.1875	1.33333	6
{AGG.DNA=<30%,NEMATODES.LIVEANDDEAD=<30%} => {AmoCAB=Present}	0.1875	1	0.1875	1.33333	6
{AGG.CONDUCTIVITY=>70%,AGG.ATP=<30%} => {AmoCAB=Present}	0.15625	1	0.15625	1.33333	5
{AGG.ATP=<30%,SOIL.RESP.RATE=30% - 70%} => {AmoCAB=Present}	0.15625	1	0.15625	1.33333	5
{AGG.LICHEN.COVERAGE=0,AGG.ATP=<30%} => {AmoCAB=Present}	0.21875	1	0.21875	1.33333	7
{LONG=<30%,CN=<30%} => {AmoCAB=Present}	0.15625	1	0.15625	1.33333	5
{CN=<30%,AGG.SOIL.WATER=<30%} => {AmoCAB=Present}	0.15625	1	0.15625	1.33333	5
{CN=<30%,TAXA.RICHNESS=2} => {AmoCAB=Present}	0.15625	1	0.15625	1.33333	5
{C.PCT=<30%,NEMATODES.LIVEANDDEAD=<30%} => {AmoCAB=Present}	0.1875	1	0.1875	1.33333	6
{C.PCT=<30%,AGG.LITHIC=0} => {AmoCAB=Present}	0.21875	1	0.21875	1.33333	7
{LONG=<30%,AGG.PH=30% - 70%} => {AmoCAB=Present}	0.15625	1	0.15625	1.33333	5
{LONG=>70%,AGG.PH=<30%} => {AmoCAB=Present}	0.15625	1	0.15625	1.33333	5
{LONG=>70%,NEMATODES.LIVEANDDEAD=<30%} => {AmoCAB=Present}	0.15625	1	0.15625	1.33333	5
{AGG.SOIL.WATER=<30%,NEMATODES.LIVEANDDEAD=<30%} => {AmoCAB=Present}	0.15625	1	0.15625	1.33333	5
{AGG.PH=<30%,TAXA.RICHNESS=2} => {AmoCAB=Present}	0.15625	1	0.15625	1.33333	5
{AGG.PH=<30%,NEMATODES.LIVEANDDEAD=<30%} => {AmoCAB=Present}	0.1875	1	0.1875	1.33333	6
{AGG.PH=<30%,AGG.LICHEN.COVERAGE=0} => {AmoCAB=Present}	0.25	1	0.25	1.33333	8
{BIOMASS=30% - 70%,FUNGAL.S=30% - 70%} => {AmoCAB=Present}	0.1875	1	0.1875	1.33333	6
{ACTIVE.WATER=30% - 70%,BIOMASS=30% - 70%} => {AmoCAB=Present}	0.15625	1	0.15625	1.33333	5
{BIOMASS=30% - 70%,NEMATODES.LIVEANDDEAD=<30%} => {AmoCAB=Present}	0.15625	1	0.15625	1.33333	5
{BIOMASS=30% - 70%,AGG.LITHIC=0} => {AmoCAB=Present}	0.1875	1	0.1875	1.33333	6
{BIOMASS=30% - 70%,TARDIGRADES.TOTAL=0} => {AmoCAB=Present}	0.21875	1	0.21875	1.33333	7
{AGG.CONDUCTIVITY=>70%,FUNGAL.S=30% - 70%} => {AmoCAB=Present}	0.15625	1	0.15625	1.33333	5
{N.PCT=30% - 70%,FUNGAL.S=30% - 70%} => {AmoCAB=Present}	0.15625	1	0.15625	1.33333	5
{FUNGAL.S=30% - 70%,NEMATODES.LIVEANDDEAD=<30%} => {AmoCAB=Present}	0.15625	1	0.15625	1.33333	5
{FUNGAL.S=30% - 70%,AGG.LITHIC=0} => {AmoCAB=Present}	0.1875	1	0.1875	1.33333	6
{AGG.CONDUCTIVITY=>70%,TARDIGRADES.TOTAL=0} => {AmoCAB=Present}	0.28125	0.9	0.3125	1.2	9
{AGG.SOIL.WATER=30% - 70%,ACTIVE.WATER=>70%} => {AmoCAB=Present}	0.15625	1	0.15625	1.33333	5
{LONG=30% - 70%,SOIL.RESP.RATE=30% - 70%} => {AmoCAB=Present}	0.15625	1	0.15625	1.33333	5
{C.PCT=30% - 70%,ACTIVE.WATER=>70%} => {AmoCAB=Present}	0.15625	1	0.15625	1.33333	5
{N.PCT=30% - 70%,ACTIVE.WATER=>70%} => {AmoCAB=Present}	0.15625	1	0.15625	1.33333	5
{AGG.CONDUCTIVITY=30% - 70%,AGG.PH=30% - 70%} => {AmoCAB=Present}	0.15625	1	0.15625	1.33333	5
{AGG.PH=30% - 70%,AGG.LITHIC=0} => {AmoCAB=Present}	0.15625	1	0.15625	1.33333	5
{AGG.PH=30% - 70%,TARDIGRADES.TOTAL=0} => {AmoCAB=Present}	0.21875	1	0.21875	1.33333	7
{NEMATODES.LIVEANDDEAD=<30%,TAXA.RICHNESS=2} => {AmoCAB=Present}	0.1875	1	0.1875	1.33333	6
{ACTIVE.WATER=>70%,AGG.CONDUCTIVITY=30% - 70%} => {AmoCAB=Present}	0.15625	1	0.15625	1.33333	5
{AGG.CONDUCTIVITY=30% - 70%,NEMATODES.LIVEANDDEAD=<30%} => {AmoCAB=Present}	0.15625	1	0.15625	1.33333	5
{AGG.CONDUCTIVITY=30% - 70%,X_CYANO.S=30% - 70%} => {AmoCAB=Present}	0.15625	1	0.15625	1.33333	5
{SOIL.RESP.RATE=30% - 70%,NEMATODES.LIVEANDDEAD=<30%} => {AmoCAB=Present}	0.15625	1	0.15625	1.33333	5
{SOIL.RESP.RATE=30% - 70%,AGG.LITHIC=0} => {AmoCAB=Present}	0.21875	1	0.21875	1.33333	7
{SOIL.RESP.RATE=30% - 70%,ROTIFERS.TOTAL=<50%} => {AmoCAB=Present}	0.3125	0.909091	0.34375	1.21212	10
{ACTIVE.WATER=>70%,ROTIFERS.TOTAL=<50%} => {AmoCAB=Present}	0.28125	0.9	0.3125	1.2	9
{ACTIVE.WATER=>70%,TARDIGRADES.TOTAL=0} => {AmoCAB=Present}	0.28125	0.9	0.3125	1.2	9
{NEMATODES.LIVEANDDEAD=<30%,AGG.LITHIC=0} => {AmoCAB=Present}	0.21875	1	0.21875	1.33333	7
{FUNGAL.S=<30%,NEMATODES.LIVEANDDEAD=<30%} => {AmoCAB=Present}	0.15625	1	0.15625	1.33333	5
{ROTIFERS.TOTAL=<50%,NEMATODES.LIVEANDDEAD=<30%} => {AmoCAB=Present}	0.3125	1	0.3125	1.33333	10
{TARDIGRADES.TOTAL=0,NEMATODES.LIVEANDDEAD=<30%} => {AmoCAB=Present}	0.3125	1	0.3125	1.33333	10
{AGG.LICHEN.COVERAGE=0,AGG.LITHIC=0} => {AmoCAB=Present}	0.28125	0.9	0.3125	1.2	9
{X_CYANO.S=30% - 70%,ROTIFERS.TOTAL=<50%} => {AmoCAB=Present}	0.28125	0.9	0.3125	1.2	9
{ACTIVE.WATER=>70%,BIOMASS=<30%,ROTIFERS.TOTAL=<50%} => {AmoCAB=Present}	0.15625	1	0.15625	1.33333	5
{AGG.LICHEN.COVERAGE=0,AGG.DNA=>70%,X_CYANO.S=>70%} => {AmoCAB=Present}	0.15625	1	0.15625	1.33333	5
{LONG=<30%,AGG.LICHEN.COVERAGE=0,X_CYANO.S=>70%} => {AmoCAB=Present}	0.15625	1	0.15625	1.33333	5
{N.PCT=<30%,AGG.DNA=<30%,ROTIFERS.TOTAL=<50%} => {AmoCAB=Present}	0.1875	1	0.1875	1.33333	6
{N.PCT=<30%,SOIL.RESP.RATE=30% - 70%,ROTIFERS.TOTAL=<50%} => {AmoCAB=Present}	0.15625	1	0.15625	1.33333	5
{N.PCT=<30%,FUNGAL.S=<30%,ROTIFERS.TOTAL=<50%} => {AmoCAB=Present}	0.1875	1	0.1875	1.33333	6
{C.PCT=<30%,AGG.DNA=<30%,ROTIFERS.TOTAL=<50%} => {AmoCAB=Present}	0.1875	1	0.1875	1.33333	6
{SOIL.RESP.RATE=30% - 70%,AGG.DNA=<30%,ROTIFERS.TOTAL=<50%} => {AmoCAB=Present}	0.15625	1	0.15625	1.33333	5
{CN=<30%,ROTIFERS.TOTAL=<50%,TARDIGRADES.TOTAL=0} => {AmoCAB=Present}	0.21875	1	0.21875	1.33333	7
{LAT=<30%,ACTIVE.WATER=>70%,ROTIFERS.TOTAL=<50%} => {AmoCAB=Present}	0.15625	1	0.15625	1.33333	5
{LAT=<30%,X_CYANO.S=30% - 70%,ROTIFERS.TOTAL=<50%} => {AmoCAB=Present}	0.15625	1	0.15625	1.33333	5
{C.PCT=<30%,SOIL.RESP.RATE=30% - 70%,ROTIFERS.TOTAL=<50%} => {AmoCAB=Present}	0.15625	1	0.15625	1.33333	5
{C.PCT=<30%,FUNGAL.S=<30%,ROTIFERS.TOTAL=<50%} => {AmoCAB=Present}	0.15625	1	0.15625	1.33333	5
{AGG.SOIL.WATER=30% - 70%,AGG.PH=30% - 70%,ROTIFERS.TOTAL=<50%} => {AmoCAB=Present}	0.15625	1	0.15625	1.33333	5
{LONG=30% - 70%,N.PCT=30% - 70%,ROTIFERS.TOTAL=<50%} => {AmoCAB=Present}	0.15625	1	0.15625	1.33333	5
{N.PCT=30% - 70%,AGG.DNA=30% - 70%,ROTIFERS.TOTAL=<50%} => {AmoCAB=Present}	0.1875	1	0.1875	1.33333	6
{ACTIVE.WATER=>70%,AGG.DNA=30% - 70%,TARDIGRADES.TOTAL=0} => {AmoCAB=Present}	0.15625	1	0.15625	1.33333	5
{C.PCT=30% - 70%,X_CYANO.S=30% - 70%,ROTIFERS.TOTAL=<50%} => {AmoCAB=Present}	0.15625	1	0.15625	1.33333	5
{ACTIVE.WATER=>70%,SOIL.RESP.RATE=30% - 70%,ROTIFERS.TOTAL=<50%} => {AmoCAB=Present}	0.1875	1	0.1875	1.33333	6
{ACTIVE.WATER=>70%,ROTIFERS.TOTAL=<50%,TARDIGRADES.TOTAL=0} => {AmoCAB=Present}	0.28125	1	0.28125	1.33333	9
{X_CYANO.S=30% - 70%,ROTIFERS.TOTAL=<50%,TARDIGRADES.TOTAL=0} => {AmoCAB=Present}	0.28125	1	0.28125	1.33333	9
{TAXA.RICHNESS=3} => {Hao=Absent}	0.25	1	0.25	1.23077	8
{BIOMASS=<30%} => {Hao=Absent}	0.25	1	0.25	1.23077	8
{AGG.PH=>70%} => {Hao=Absent}	0.28125	0.9	0.3125	1.10769	9
{LONG=<30%} => {Hao=Absent}	0.28125	0.9	0.3125	1.10769	9
{AGG.ATP=<30%} => {Hao=Absent}	0.28125	0.9	0.3125	1.10769	9
{NEMATODES.LIVEANDDEAD=30% - 70%} => {Hao=Absent}	0.3125	1	0.3125	1.23077	10
{CN=<30%} => {Hao=Absent}	0.28125	0.9	0.3125	1.10769	9
{LAT=<30%} => {Hao=Absent}	0.3125	1	0.3125	1.23077	10
{AGG.SOIL.WATER=<30%} => {Hao=Absent}	0.3125	1	0.3125	1.23077	10
{AGG.CONDUCTIVITY=>70%} => {Hao=Absent}	0.34375	1	0.34375	1.23077	11
{AGG.SOIL.WATER=30% - 70%} => {Hao=Absent}	0.34375	0.916667	0.375	1.12821	11
{LAT=30% - 70%} => {Hao=Absent}	0.34375	0.916667	0.375	1.12821	11
{C.PCT=30% - 70%} => {Hao=Absent}	0.34375	0.916667	0.375	1.12821	11
{AGG.DNA=30% - 70%} => {Hao=Absent}	0.34375	0.916667	0.375	1.12821	11
{N.PCT=30% - 70%} => {Hao=Absent}	0.375	1	0.375	1.23077	12
{TAXA.RICHNESS=2} => {Hao=Absent}	0.375	1	0.375	1.23077	12
{ACTIVE.WATER=>70%} => {Hao=Absent}	0.34375	0.916667	0.375	1.12821	11
{SOIL.RESP.RATE=30% - 70%} => {Hao=Absent}	0.34375	0.916667	0.375	1.12821	11
{FUNGAL.S=<30%} => {Hao=Absent}	0.40625	0.928571	0.4375	1.14286	13
{ROTIFERS.TOTAL=<50%} => {Hao=Absent}	0.6875	0.916667	0.75	1.12821	22
{TARDIGRADES.TOTAL=0} => {Hao=Absent}	0.75	0.96	0.78125	1.18154	24
{ACTIVE.WATER=<30%,ROTIFERS.TOTAL=<50%} => {Hao=Absent}	0.1875	1	0.1875	1.23077	6
{ACTIVE.WATER=<30%,TARDIGRADES.TOTAL=0} => {Hao=Absent}	0.1875	1	0.1875	1.23077	6
{ACTIVE.WATER=<30%,AGG.CYANO.COVERAGE=0} => {Hao=Absent}	0.1875	1	0.1875	1.23077	6
{AGG.SPRINGTAILS=0,SOIL.RESP.RATE=>70%} => {Hao=Absent}	0.15625	1	0.15625	1.23077	5
{LONG=>70%,X_CYANO.S=<30%} => {Hao=Absent}	0.1875	1	0.1875	1.23077	6
{X_CYANO.S=<30%,TARDIGRADES.TOTAL=0} => {Hao=Absent}	0.21875	1	0.21875	1.23077	7
{BIOMASS=>70%,X_CYANO.S=>70%} => {Hao=Absent}	0.15625	1	0.15625	1.23077	5
{LONG=<30%,BIOMASS=>70%} => {Hao=Absent}	0.15625	1	0.15625	1.23077	5
{AGG.PH=<30%,BIOMASS=>70%} => {Hao=Absent}	0.15625	1	0.15625	1.23077	5
{BIOMASS=>70%,ROTIFERS.TOTAL=<50%} => {Hao=Absent}	0.1875	1	0.1875	1.23077	6
{BIOMASS=>70%,TARDIGRADES.TOTAL=0} => {Hao=Absent}	0.21875	1	0.21875	1.23077	7
{AGG.SPRINGTAILS=0,BIOMASS=>70%} => {Hao=Absent}	0.21875	1	0.21875	1.23077	7
{AGG.SOIL.WATER=30% - 70%,AGG.LITHIC=1} => {Hao=Absent}	0.1875	1	0.1875	1.23077	6
{AGG.DNA=30% - 70%,AGG.LITHIC=1} => {Hao=Absent}	0.15625	1	0.15625	1.23077	5
{ACTIVE.WATER=>70%,AGG.LITHIC=1} => {Hao=Absent}	0.15625	1	0.15625	1.23077	5
{TARDIGRADES.TOTAL=0,AGG.LITHIC=1} => {Hao=Absent}	0.21875	1	0.21875	1.23077	7
{AGG.MOSS.COVERAGE=0,AGG.LITHIC=1} => {Hao=Absent}	0.25	1	0.25	1.23077	8
{AGG.CYANO.COVERAGE=0,AGG.LITHIC=1} => {Hao=Absent}	0.25	1	0.25	1.23077	8
{LAT=30% - 70%,X_CYANO.S=>70%} => {Hao=Absent}	0.1875	1	0.1875	1.23077	6
{X_CYANO.S=>70%,ROTIFERS.TOTAL=<50%} => {Hao=Absent}	0.1875	1	0.1875	1.23077	6
{X_CYANO.S=>70%,TARDIGRADES.TOTAL=0} => {Hao=Absent}	0.21875	1	0.21875	1.23077	7
{AGG.MOSS.COVERAGE=0,X_CYANO.S=>70%} => {Hao=Absent}	0.21875	1	0.21875	1.23077	7
{AGG.CYANO.COVERAGE=0,X_CYANO.S=>70%} => {Hao=Absent}	0.1875	1	0.1875	1.23077	6
{FUNGAL.S=<30%,NEMATODES.LIVEANDDEAD=>70%} => {Hao=Absent}	0.15625	1	0.15625	1.23077	5
{ROTIFERS.TOTAL=<50%,NEMATODES.LIVEANDDEAD=>70%} => {Hao=Absent}	0.15625	1	0.15625	1.23077	5
{TARDIGRADES.TOTAL=0,NEMATODES.LIVEANDDEAD=>70%} => {Hao=Absent}	0.15625	1	0.15625	1.23077	5
{AGG.SOIL.WATER=30% - 70%,AGG.PH=>70%} => {Hao=Absent}	0.15625	1	0.15625	1.23077	5
{AGG.PH=>70%,SOIL.RESP.RATE=30% - 70%} => {Hao=Absent}	0.15625	1	0.15625	1.23077	5
{AGG.PH=>70%,FUNGAL.S=<30%} => {Hao=Absent}	0.1875	1	0.1875	1.23077	6
{AGG.PH=>70%,ROTIFERS.TOTAL=<50%} => {Hao=Absent}	0.21875	1	0.21875	1.23077	7
{AGG.PH=>70%,TARDIGRADES.TOTAL=0} => {Hao=Absent}	0.28125	1	0.28125	1.23077	9
{AGG.PH=>70%,AGG.MOSS.COVERAGE=0} => {Hao=Absent}	0.25	1	0.25	1.23077	8
{AGG.PH=>70%,AGG.CYANO.COVERAGE=0} => {Hao=Absent}	0.25	1	0.25	1.23077	8
{AGG.ATP=>70%,AGG.DNA=30% - 70%} => {Hao=Absent}	0.15625	1	0.15625	1.23077	5
{AGG.ATP=>70%,ROTIFERS.TOTAL=<50%} => {Hao=Absent}	0.15625	1	0.15625	1.23077	5
{AGG.ATP=>70%,TARDIGRADES.TOTAL=0} => {Hao=Absent}	0.21875	1	0.21875	1.23077	7
{AGG.MOSS.COVERAGE=0,AGG.ATP=>70%} => {Hao=Absent}	0.21875	1	0.21875	1.23077	7
{AGG.CYANO.COVERAGE=0,AGG.ATP=>70%} => {Hao=Absent}	0.21875	1	0.21875	1.23077	7
{N.PCT=>70%,ROTIFERS.TOTAL=<50%} => {Hao=Absent}	0.1875	1	0.1875	1.23077	6
{N.PCT=>70%,TARDIGRADES.TOTAL=0} => {Hao=Absent}	0.1875	1	0.1875	1.23077	6
{C.PCT=>70%,ROTIFERS.TOTAL=<50%} => {Hao=Absent}	0.1875	1	0.1875	1.23077	6
{C.PCT=>70%,TARDIGRADES.TOTAL=0} => {Hao=Absent}	0.1875	1	0.1875	1.23077	6
{AGG.DNA=>70%,ROTIFERS.TOTAL=<50%} => {Hao=Absent}	0.21875	1	0.21875	1.23077	7
{AGG.DNA=>70%,TARDIGRADES.TOTAL=0} => {Hao=Absent}	0.25	1	0.25	1.23077	8
{AGG.MOSS.COVERAGE=0,AGG.DNA=>70%} => {Hao=Absent}	0.1875	1	0.1875	1.23077	6
{AGG.CYANO.COVERAGE=0,AGG.DNA=>70%} => {Hao=Absent}	0.25	1	0.25	1.23077	8
{N.PCT=<30%,ACTIVE.WATER=>70%} => {Hao=Absent}	0.15625	1	0.15625	1.23077	5
{CN=>70%,ACTIVE.WATER=>70%} => {Hao=Absent}	0.15625	1	0.15625	1.23077	5
{LONG=<30%,CN=<30%} => {Hao=Absent}	0.15625	1	0.15625	1.23077	5
{LONG=<30%,ROTIFERS.TOTAL=<50%} => {Hao=Absent}	0.21875	1	0.21875	1.23077	7
{LONG=<30%,TARDIGRADES.TOTAL=0} => {Hao=Absent}	0.28125	1	0.28125	1.23077	9
{LONG=<30%,AGG.MOSS.COVERAGE=0} => {Hao=Absent}	0.25	1	0.25	1.23077	8
{LONG=<30%,AGG.CYANO.COVERAGE=0} => {Hao=Absent}	0.28125	1	0.28125	1.23077	9
{ACTIVE.WATER=>70%,AGG.DNA=<30%} => {Hao=Absent}	0.15625	1	0.15625	1.23077	5
{AGG.PH=<30%,AGG.ATP=<30%} => {Hao=Absent}	0.15625	1	0.15625	1.23077	5
{AGG.ATP=<30%,TARDIGRADES.TOTAL=0} => {Hao=Absent}	0.28125	1	0.28125	1.23077	9
{LAT=30% - 70%,CN=<30%} => {Hao=Absent}	0.15625	1	0.15625	1.23077	5
{CN=<30%,ROTIFERS.TOTAL=<50%} => {Hao=Absent}	0.25	1	0.25	1.23077	8
{CN=<30%,TARDIGRADES.TOTAL=0} => {Hao=Absent}	0.25	1	0.25	1.23077	8
{CN=<30%,AGG.SPRINGTAILS=0} => {Hao=Absent}	0.25	1	0.25	1.23077	8
{LONG=>70%,SOIL.RESP.RATE=30% - 70%} => {Hao=Absent}	0.15625	1	0.15625	1.23077	5
{LONG=>70%,FUNGAL.S=<30%} => {Hao=Absent}	0.21875	1	0.21875	1.23077	7
{C.PCT=<30%,CN=30% - 70%} => {Hao=Absent}	0.15625	1	0.15625	1.23077	5
{BIOMASS=30% - 70%,AGG.DNA=30% - 70%} => {Hao=Absent}	0.15625	1	0.15625	1.23077	5
{LAT=30% - 70%,FUNGAL.S=30% - 70%} => {Hao=Absent}	0.15625	1	0.15625	1.23077	5
{LONG=30% - 70%,FUNGAL.S=30% - 70%} => {Hao=Absent}	0.15625	1	0.15625	1.23077	5
{AGG.DNA=30% - 70%,FUNGAL.S=30% - 70%} => {Hao=Absent}	0.15625	1	0.15625	1.23077	5
{AGG.SPRINGTAILS=0,FUNGAL.S=30% - 70%} => {Hao=Absent}	0.28125	0.9	0.3125	1.10769	9
{AGG.MITES=0,FUNGAL.S=30% - 70%} => {Hao=Absent}	0.28125	0.9	0.3125	1.10769	9
{LAT=30% - 70%,AGG.SOIL.WATER=30% - 70%} => {Hao=Absent}	0.15625	1	0.15625	1.23077	5
{C.PCT=30% - 70%,AGG.SOIL.WATER=30% - 70%} => {Hao=Absent}	0.1875	1	0.1875	1.23077	6
{AGG.SOIL.WATER=30% - 70%,AGG.DNA=30% - 70%} => {Hao=Absent}	0.21875	1	0.21875	1.23077	7
{CN=30% - 70%,AGG.SOIL.WATER=30% - 70%} => {Hao=Absent}	0.15625	1	0.15625	1.23077	5
{AGG.SOIL.WATER=30% - 70%,AGG.ATP=30% - 70%} => {Hao=Absent}	0.15625	1	0.15625	1.23077	5
{AGG.SOIL.WATER=30% - 70%,ACTIVE.WATER=>70%} => {Hao=Absent}	0.15625	1	0.15625	1.23077	5
{AGG.SOIL.WATER=30% - 70%,X_CYANO.S=30% - 70%} => {Hao=Absent}	0.1875	1	0.1875	1.23077	6
{AGG.SOIL.WATER=30% - 70%,TARDIGRADES.TOTAL=0} => {Hao=Absent}	0.3125	1	0.3125	1.23077	10
{LAT=30% - 70%,AGG.DNA=30% - 70%} => {Hao=Absent}	0.1875	1	0.1875	1.23077	6
{LAT=30% - 70%,CN=30% - 70%} => {Hao=Absent}	0.15625	1	0.15625	1.23077	5
{LAT=30% - 70%,AGG.ATP=30% - 70%} => {Hao=Absent}	0.15625	1	0.15625	1.23077	5
{LAT=30% - 70%,ROTIFERS.TOTAL=<50%} => {Hao=Absent}	0.25	1	0.25	1.23077	8
{LAT=30% - 70%,TARDIGRADES.TOTAL=0} => {Hao=Absent}	0.28125	1	0.28125	1.23077	9
{LAT=30% - 70%,AGG.MOSS.COVERAGE=0} => {Hao=Absent}	0.34375	1	0.34375	1.23077	11
{LAT=30% - 70%,AGG.CYANO.COVERAGE=0} => {Hao=Absent}	0.3125	1	0.3125	1.23077	10
{LONG=30% - 70%,CN=30% - 70%} => {Hao=Absent}	0.1875	1	0.1875	1.23077	6
{LONG=30% - 70%,TARDIGRADES.TOTAL=0} => {Hao=Absent}	0.25	1	0.25	1.23077	8
{C.PCT=30% - 70%,AGG.DNA=30% - 70%} => {Hao=Absent}	0.1875	1	0.1875	1.23077	6
{C.PCT=30% - 70%,AGG.PH=30% - 70%} => {Hao=Absent}	0.15625	1	0.15625	1.23077	5
{C.PCT=30% - 70%,ACTIVE.WATER=>70%} => {Hao=Absent}	0.15625	1	0.15625	1.23077	5
{C.PCT=30% - 70%,SOIL.RESP.RATE=30% - 70%} => {Hao=Absent}	0.15625	1	0.15625	1.23077	5
{C.PCT=30% - 70%,FUNGAL.S=<30%} => {Hao=Absent}	0.1875	1	0.1875	1.23077	6
{C.PCT=30% - 70%,ROTIFERS.TOTAL=<50%} => {Hao=Absent}	0.28125	1	0.28125	1.23077	9
{C.PCT=30% - 70%,TARDIGRADES.TOTAL=0} => {Hao=Absent}	0.3125	1	0.3125	1.23077	10
{C.PCT=30% - 70%,AGG.MOSS.COVERAGE=0} => {Hao=Absent}	0.34375	1	0.34375	1.23077	11
{C.PCT=30% - 70%,AGG.CYANO.COVERAGE=0} => {Hao=Absent}	0.34375	1	0.34375	1.23077	11
{CN=30% - 70%,AGG.DNA=30% - 70%} => {Hao=Absent}	0.15625	1	0.15625	1.23077	5
{ACTIVE.WATER=>70%,AGG.DNA=30% - 70%} => {Hao=Absent}	0.1875	1	0.1875	1.23077	6
{AGG.DNA=30% - 70%,FUNGAL.S=<30%} => {Hao=Absent}	0.15625	1	0.15625	1.23077	5
{AGG.DNA=30% - 70%,ROTIFERS.TOTAL=<50%} => {Hao=Absent}	0.28125	1	0.28125	1.23077	9
{AGG.DNA=30% - 70%,TARDIGRADES.TOTAL=0} => {Hao=Absent}	0.28125	1	0.28125	1.23077	9
{AGG.SPRINGTAILS=0,AGG.DNA=30% - 70%} => {Hao=Absent}	0.34375	1	0.34375	1.23077	11
{CN=30% - 70%,AGG.ATP=30% - 70%} => {Hao=Absent}	0.1875	1	0.1875	1.23077	6
{CN=30% - 70%,ACTIVE.WATER=30% - 70%} => {Hao=Absent}	0.1875	1	0.1875	1.23077	6
{CN=30% - 70%,NEMATODES.LIVEANDDEAD=<30%} => {Hao=Absent}	0.15625	1	0.15625	1.23077	5
{CN=30% - 70%,ROTIFERS.TOTAL=<50%} => {Hao=Absent}	0.25	1	0.25	1.23077	8
{CN=30% - 70%,TARDIGRADES.TOTAL=0} => {Hao=Absent}	0.28125	1	0.28125	1.23077	9
{CN=30% - 70%,AGG.MOSS.COVERAGE=0} => {Hao=Absent}	0.3125	1	0.3125	1.23077	10
{CN=30% - 70%,AGG.CYANO.COVERAGE=0} => {Hao=Absent}	0.28125	1	0.28125	1.23077	9
{CN=30% - 70%,AGG.SPRINGTAILS=0} => {Hao=Absent}	0.3125	0.909091	0.34375	1.11888	10
{CN=30% - 70%,VEG.SURVEY=40} => {Hao=Absent}	0.28125	0.9	0.3125	1.10769	9
{CN=30% - 70%,AGG.MITES=0} => {Hao=Absent}	0.3125	0.909091	0.34375	1.11888	10
{ACTIVE.WATER=>70%,AGG.PH=30% - 70%} => {Hao=Absent}	0.1875	1	0.1875	1.23077	6
{AGG.PH=30% - 70%,TARDIGRADES.TOTAL=0} => {Hao=Absent}	0.21875	1	0.21875	1.23077	7
{AGG.CONDUCTIVITY=30% - 70%,TARDIGRADES.TOTAL=0} => {Hao=Absent}	0.28125	1	0.28125	1.23077	9
{AGG.CONDUCTIVITY=30% - 70%,AGG.SPRINGTAILS=0} => {Hao=Absent}	0.28125	0.9	0.3125	1.10769	9
{AGG.ATP=30% - 70%,FUNGAL.S=<30%} => {Hao=Absent}	0.21875	1	0.21875	1.23077	7
{AGG.SPRINGTAILS=0,AGG.ATP=30% - 70%} => {Hao=Absent}	0.3125	0.909091	0.34375	1.11888	10
{ACTIVE.WATER=>70%,SOIL.RESP.RATE=30% - 70%} => {Hao=Absent}	0.21875	1	0.21875	1.23077	7
{ACTIVE.WATER=>70%,FUNGAL.S=<30%} => {Hao=Absent}	0.25	1	0.25	1.23077	8
{ACTIVE.WATER=>70%,X_CYANO.S=30% - 70%} => {Hao=Absent}	0.21875	1	0.21875	1.23077	7
{ACTIVE.WATER=>70%,ROTIFERS.TOTAL=<50%} => {Hao=Absent}	0.3125	1	0.3125	1.23077	10
{ACTIVE.WATER=>70%,TARDIGRADES.TOTAL=0} => {Hao=Absent}	0.3125	1	0.3125	1.23077	10
{ACTIVE.WATER=>70%,AGG.MOSS.COVERAGE=0} => {Hao=Absent}	0.34375	1	0.34375	1.23077	11
{ACTIVE.WATER=>70%,AGG.CYANO.COVERAGE=0} => {Hao=Absent}	0.34375	1	0.34375	1.23077	11
{ACTIVE.WATER=>70%,AGG.SPRINGTAILS=0} => {Hao=Absent}	0.34375	1	0.34375	1.23077	11
{ACTIVE.WATER=>70%,VEG.SURVEY=40} => {Hao=Absent}	0.34375	1	0.34375	1.23077	11
{ACTIVE.WATER=>70%,AGG.MITES=0} => {Hao=Absent}	0.34375	1	0.34375	1.23077	11
{SOIL.RESP.RATE=30% - 70%,X_CYANO.S=30% - 70%} => {Hao=Absent}	0.15625	1	0.15625	1.23077	5
{SOIL.RESP.RATE=30% - 70%,TARDIGRADES.TOTAL=0} => {Hao=Absent}	0.34375	1	0.34375	1.23077	11
{FUNGAL.S=<30%,X_CYANO.S=30% - 70%} => {Hao=Absent}	0.21875	1	0.21875	1.23077	7
{FUNGAL.S=<30%,TARDIGRADES.TOTAL=0} => {Hao=Absent}	0.375	1	0.375	1.23077	12
{AGG.MOSS.COVERAGE=0,AGG.SPRINGTAILS=0} => {Hao=Absent}	0.75	0.923077	0.8125	1.13609	24
{AGG.CYANO.COVERAGE=0,AGG.SPRINGTAILS=0} => {Hao=Absent}	0.75	0.923077	0.8125	1.13609	24
{AGG.MOSS.COVERAGE=0,AGG.SPRINGTAILS=0,NEMATODES.LIVEANDDEAD=>70%} => {Hao=Absent}	0.1875	1	0.1875	1.23077	6
{AGG.CYANO.COVERAGE=0,AGG.SPRINGTAILS=0,NEMATODES.LIVEANDDEAD=>70%} => {Hao=Absent}	0.1875	1	0.1875	1.23077	6
{N.PCT=>70%,AGG.MOSS.COVERAGE=0,AGG.SPRINGTAILS=0} => {Hao=Absent}	0.15625	1	0.15625	1.23077	5
{N.PCT=>70%,AGG.CYANO.COVERAGE=0,AGG.SPRINGTAILS=0} => {Hao=Absent}	0.1875	1	0.1875	1.23077	6
{C.PCT=>70%,AGG.MOSS.COVERAGE=0,AGG.SPRINGTAILS=0} => {Hao=Absent}	0.15625	1	0.15625	1.23077	5
{C.PCT=>70%,AGG.CYANO.COVERAGE=0,AGG.SPRINGTAILS=0} => {Hao=Absent}	0.1875	1	0.1875	1.23077	6
{CN=30% - 70%,AGG.CONDUCTIVITY=30% - 70%,AGG.SPRINGTAILS=0} => {Hao=Absent}	0.15625	1	0.15625	1.23077	5
{CN=30% - 70%,AGG.CONDUCTIVITY=30% - 70%,AGG.MITES=0} => {Hao=Absent}	0.15625	1	0.15625	1.23077	5
{AGG.PH=30% - 70%,X_CYANO.S=30% - 70%,ROTIFERS.TOTAL=<50%} => {Hao=Absent}	0.1875	1	0.1875	1.23077	6
{AGG.PH=30% - 70%,AGG.SPRINGTAILS=0,X_CYANO.S=30% - 70%} => {Hao=Absent}	0.1875	1	0.1875	1.23077	6
{LONG=30% - 70%,AGG.MOSS.COVERAGE=0,AGG.SPRINGTAILS=0,X_CYANO.S=30% - 70%} => {Hao=Absent}	0.1875	1	0.1875	1.23077	6
{LONG=30% - 70%,AGG.CYANO.COVERAGE=0,AGG.SPRINGTAILS=0,X_CYANO.S=30% - 70%} => {Hao=Absent}	0.1875	1	0.1875	1.23077	6
{TAXA.RICHNESS=1} => {NapAB=Absent}	0.15625	1	0.15625	1.18519	5
{TAXA.RICHNESS=3} => {NapAB=Absent}	0.25	1	0.25	1.18519	8
{X_CYANO.S=<30%} => {NapAB=Absent}	0.25	1	0.25	1.18519	8
{BIOMASS=<30%} => {NapAB=Absent}	0.25	1	0.25	1.18519	8
{AGG.PH=>70%} => {NapAB=Absent}	0.28125	0.9	0.3125	1.06667	9
{LONG=<30%} => {NapAB=Absent}	0.28125	0.9	0.3125	1.06667	9
{AGG.ATP=<30%} => {NapAB=Absent}	0.3125	1	0.3125	1.18519	10
{NEMATODES.LIVEANDDEAD=30% - 70%} => {NapAB=Absent}	0.3125	1	0.3125	1.18519	10
{CN=<30%} => {NapAB=Absent}	0.28125	0.9	0.3125	1.06667	9
{C.PCT=<30%} => {NapAB=Absent}	0.28125	0.9	0.3125	1.06667	9
{LAT=<30%} => {NapAB=Absent}	0.3125	1	0.3125	1.18519	10
{AGG.SOIL.WATER=<30%} => {NapAB=Absent}	0.3125	1	0.3125	1.18519	10
{AGG.CONDUCTIVITY=>70%} => {NapAB=Absent}	0.34375	1	0.34375	1.18519	11
{AGG.SOIL.WATER=30% - 70%} => {NapAB=Absent}	0.375	1	0.375	1.18519	12
{LAT=30% - 70%} => {NapAB=Absent}	0.34375	0.916667	0.375	1.08642	11
{C.PCT=30% - 70%} => {NapAB=Absent}	0.34375	0.916667	0.375	1.08642	11
{AGG.DNA=30% - 70%} => {NapAB=Absent}	0.34375	0.916667	0.375	1.08642	11
{N.PCT=30% - 70%} => {NapAB=Absent}	0.375	1	0.375	1.18519	12
{TAXA.RICHNESS=2} => {NapAB=Absent}	0.375	1	0.375	1.18519	12
{ACTIVE.WATER=>70%} => {NapAB=Absent}	0.34375	0.916667	0.375	1.08642	11
{SOIL.RESP.RATE=30% - 70%} => {NapAB=Absent}	0.375	1	0.375	1.18519	12
{FUNGAL.S=<30%} => {NapAB=Absent}	0.4375	1	0.4375	1.18519	14
{ROTIFERS.TOTAL=<50%} => {NapAB=Absent}	0.71875	0.958333	0.75	1.1358	23
{TARDIGRADES.TOTAL=0} => {NapAB=Absent}	0.75	0.96	0.78125	1.13778	24
{AGG.MOSS.COVERAGE=0} => {NapAB=Absent}	0.78125	0.925926	0.84375	1.09739	25
{AGG.CYANO.COVERAGE=0} => {NapAB=Absent}	0.8125	0.928571	0.875	1.10053	26
{ACTIVE.WATER=<30%,ROTIFERS.TOTAL=<50%} => {NapAB=Absent}	0.1875	1	0.1875	1.18519	6
{ACTIVE.WATER=<30%,TARDIGRADES.TOTAL=0} => {NapAB=Absent}	0.1875	1	0.1875	1.18519	6
{ACTIVE.WATER=<30%,AGG.CYANO.COVERAGE=0} => {NapAB=Absent}	0.1875	1	0.1875	1.18519	6
{AGG.SPRINGTAILS=0,SOIL.RESP.RATE=>70%} => {NapAB=Absent}	0.15625	1	0.15625	1.18519	5
{BIOMASS=>70%,X_CYANO.S=>70%} => {NapAB=Absent}	0.15625	1	0.15625	1.18519	5
{LONG=<30%,BIOMASS=>70%} => {NapAB=Absent}	0.15625	1	0.15625	1.18519	5
{AGG.PH=<30%,BIOMASS=>70%} => {NapAB=Absent}	0.15625	1	0.15625	1.18519	5
{BIOMASS=>70%,ROTIFERS.TOTAL=<50%} => {NapAB=Absent}	0.1875	1	0.1875	1.18519	6
{BIOMASS=>70%,TARDIGRADES.TOTAL=0} => {NapAB=Absent}	0.21875	1	0.21875	1.18519	7
{AGG.SPRINGTAILS=0,BIOMASS=>70%} => {NapAB=Absent}	0.21875	1	0.21875	1.18519	7
{AGG.DNA=30% - 70%,AGG.LITHIC=1} => {NapAB=Absent}	0.15625	1	0.15625	1.18519	5
{ACTIVE.WATER=>70%,AGG.LITHIC=1} => {NapAB=Absent}	0.15625	1	0.15625	1.18519	5
{TARDIGRADES.TOTAL=0,AGG.LITHIC=1} => {NapAB=Absent}	0.21875	1	0.21875	1.18519	7
{AGG.MOSS.COVERAGE=0,AGG.LITHIC=1} => {NapAB=Absent}	0.25	1	0.25	1.18519	8
{AGG.CYANO.COVERAGE=0,AGG.LITHIC=1} => {NapAB=Absent}	0.25	1	0.25	1.18519	8
{LAT=30% - 70%,X_CYANO.S=>70%} => {NapAB=Absent}	0.1875	1	0.1875	1.18519	6
{X_CYANO.S=>70%,ROTIFERS.TOTAL=<50%} => {NapAB=Absent}	0.1875	1	0.1875	1.18519	6
{X_CYANO.S=>70%,TARDIGRADES.TOTAL=0} => {NapAB=Absent}	0.21875	1	0.21875	1.18519	7
{AGG.MOSS.COVERAGE=0,X_CYANO.S=>70%} => {NapAB=Absent}	0.21875	1	0.21875	1.18519	7
{AGG.CYANO.COVERAGE=0,X_CYANO.S=>70%} => {NapAB=Absent}	0.1875	1	0.1875	1.18519	6
{ROTIFERS.TOTAL=<50%,NEMATODES.LIVEANDDEAD=>70%} => {NapAB=Absent}	0.15625	1	0.15625	1.18519	5
{TARDIGRADES.TOTAL=0,NEMATODES.LIVEANDDEAD=>70%} => {NapAB=Absent}	0.15625	1	0.15625	1.18519	5
{AGG.PH=>70%,ROTIFERS.TOTAL=<50%} => {NapAB=Absent}	0.21875	1	0.21875	1.18519	7
{AGG.PH=>70%,TARDIGRADES.TOTAL=0} => {NapAB=Absent}	0.28125	1	0.28125	1.18519	9
{AGG.PH=>70%,AGG.MOSS.COVERAGE=0} => {NapAB=Absent}	0.25	1	0.25	1.18519	8
{AGG.PH=>70%,AGG.CYANO.COVERAGE=0} => {NapAB=Absent}	0.25	1	0.25	1.18519	8
{AGG.ATP=>70%,AGG.DNA=30% - 70%} => {NapAB=Absent}	0.15625	1	0.15625	1.18519	5
{AGG.ATP=>70%,ROTIFERS.TOTAL=<50%} => {NapAB=Absent}	0.15625	1	0.15625	1.18519	5
{AGG.ATP=>70%,TARDIGRADES.TOTAL=0} => {NapAB=Absent}	0.21875	1	0.21875	1.18519	7
{AGG.MOSS.COVERAGE=0,AGG.ATP=>70%} => {NapAB=Absent}	0.21875	1	0.21875	1.18519	7
{AGG.CYANO.COVERAGE=0,AGG.ATP=>70%} => {NapAB=Absent}	0.21875	1	0.21875	1.18519	7
{N.PCT=>70%,ROTIFERS.TOTAL=<50%} => {NapAB=Absent}	0.1875	1	0.1875	1.18519	6
{N.PCT=>70%,TARDIGRADES.TOTAL=0} => {NapAB=Absent}	0.1875	1	0.1875	1.18519	6
{C.PCT=>70%,ROTIFERS.TOTAL=<50%} => {NapAB=Absent}	0.1875	1	0.1875	1.18519	6
{C.PCT=>70%,TARDIGRADES.TOTAL=0} => {NapAB=Absent}	0.1875	1	0.1875	1.18519	6
{AGG.DNA=>70%,ROTIFERS.TOTAL=<50%} => {NapAB=Absent}	0.21875	1	0.21875	1.18519	7
{AGG.DNA=>70%,TARDIGRADES.TOTAL=0} => {NapAB=Absent}	0.25	1	0.25	1.18519	8
{AGG.MOSS.COVERAGE=0,AGG.DNA=>70%} => {NapAB=Absent}	0.1875	1	0.1875	1.18519	6
{AGG.CYANO.COVERAGE=0,AGG.DNA=>70%} => {NapAB=Absent}	0.25	1	0.25	1.18519	8
{N.PCT=<30%,ACTIVE.WATER=>70%} => {NapAB=Absent}	0.15625	1	0.15625	1.18519	5
{CN=>70%,ACTIVE.WATER=>70%} => {NapAB=Absent}	0.15625	1	0.15625	1.18519	5
{LONG=<30%,CN=<30%} => {NapAB=Absent}	0.15625	1	0.15625	1.18519	5
{LONG=<30%,ROTIFERS.TOTAL=<50%} => {NapAB=Absent}	0.21875	1	0.21875	1.18519	7
{LONG=<30%,TARDIGRADES.TOTAL=0} => {NapAB=Absent}	0.28125	1	0.28125	1.18519	9
{LONG=<30%,AGG.MOSS.COVERAGE=0} => {NapAB=Absent}	0.25	1	0.25	1.18519	8
{LONG=<30%,AGG.CYANO.COVERAGE=0} => {NapAB=Absent}	0.28125	1	0.28125	1.18519	9
{ACTIVE.WATER=>70%,AGG.DNA=<30%} => {NapAB=Absent}	0.15625	1	0.15625	1.18519	5
{LAT=30% - 70%,CN=<30%} => {NapAB=Absent}	0.15625	1	0.15625	1.18519	5
{CN=<30%,ROTIFERS.TOTAL=<50%} => {NapAB=Absent}	0.25	1	0.25	1.18519	8
{CN=<30%,TARDIGRADES.TOTAL=0} => {NapAB=Absent}	0.25	1	0.25	1.18519	8
{CN=<30%,AGG.SPRINGTAILS=0} => {NapAB=Absent}	0.25	1	0.25	1.18519	8
{LONG=30% - 70%,C.PCT=<30%} => {NapAB=Absent}	0.15625	1	0.15625	1.18519	5
{C.PCT=<30%,CN=30% - 70%} => {NapAB=Absent}	0.15625	1	0.15625	1.18519	5
{C.PCT=<30%,AGG.CONDUCTIVITY=30% - 70%} => {NapAB=Absent}	0.15625	1	0.15625	1.18519	5
{BIOMASS=30% - 70%,AGG.DNA=30% - 70%} => {NapAB=Absent}	0.15625	1	0.15625	1.18519	5
{AGG.PH=30% - 70%,BIOMASS=30% - 70%} => {NapAB=Absent}	0.1875	1	0.1875	1.18519	6
{LAT=30% - 70%,FUNGAL.S=30% - 70%} => {NapAB=Absent}	0.15625	1	0.15625	1.18519	5
{LONG=30% - 70%,FUNGAL.S=30% - 70%} => {NapAB=Absent}	0.15625	1	0.15625	1.18519	5
{AGG.DNA=30% - 70%,FUNGAL.S=30% - 70%} => {NapAB=Absent}	0.15625	1	0.15625	1.18519	5
{AGG.SPRINGTAILS=0,FUNGAL.S=30% - 70%} => {NapAB=Absent}	0.28125	0.9	0.3125	1.06667	9
{AGG.MITES=0,FUNGAL.S=30% - 70%} => {NapAB=Absent}	0.28125	0.9	0.3125	1.06667	9
{LAT=30% - 70%,AGG.DNA=30% - 70%} => {NapAB=Absent}	0.1875	1	0.1875	1.18519	6
{LAT=30% - 70%,CN=30% - 70%} => {NapAB=Absent}	0.15625	1	0.15625	1.18519	5
{LAT=30% - 70%,AGG.ATP=30% - 70%} => {NapAB=Absent}	0.15625	1	0.15625	1.18519	5
{LAT=30% - 70%,ROTIFERS.TOTAL=<50%} => {NapAB=Absent}	0.25	1	0.25	1.18519	8
{LAT=30% - 70%,TARDIGRADES.TOTAL=0} => {NapAB=Absent}	0.28125	1	0.28125	1.18519	9
{LAT=30% - 70%,AGG.MOSS.COVERAGE=0} => {NapAB=Absent}	0.34375	1	0.34375	1.18519	11
{LAT=30% - 70%,AGG.CYANO.COVERAGE=0} => {NapAB=Absent}	0.3125	1	0.3125	1.18519	10
{LONG=30% - 70%,CN=30% - 70%} => {NapAB=Absent}	0.1875	1	0.1875	1.18519	6
{LONG=30% - 70%,ROTIFERS.TOTAL=<50%} => {NapAB=Absent}	0.25	1	0.25	1.18519	8
{LONG=30% - 70%,TARDIGRADES.TOTAL=0} => {NapAB=Absent}	0.25	1	0.25	1.18519	8
{LONG=30% - 70%,AGG.SPRINGTAILS=0} => {NapAB=Absent}	0.3125	0.909091	0.34375	1.07744	10
{C.PCT=30% - 70%,AGG.DNA=30% - 70%} => {NapAB=Absent}	0.1875	1	0.1875	1.18519	6
{C.PCT=30% - 70%,AGG.PH=30% - 70%} => {NapAB=Absent}	0.15625	1	0.15625	1.18519	5
{C.PCT=30% - 70%,ACTIVE.WATER=>70%} => {NapAB=Absent}	0.15625	1	0.15625	1.18519	5
{C.PCT=30% - 70%,ROTIFERS.TOTAL=<50%} => {NapAB=Absent}	0.28125	1	0.28125	1.18519	9
{C.PCT=30% - 70%,TARDIGRADES.TOTAL=0} => {NapAB=Absent}	0.3125	1	0.3125	1.18519	10
{C.PCT=30% - 70%,AGG.MOSS.COVERAGE=0} => {NapAB=Absent}	0.34375	1	0.34375	1.18519	11
{C.PCT=30% - 70%,AGG.CYANO.COVERAGE=0} => {NapAB=Absent}	0.34375	1	0.34375	1.18519	11
{CN=30% - 70%,AGG.DNA=30% - 70%} => {NapAB=Absent}	0.15625	1	0.15625	1.18519	5
{ACTIVE.WATER=>70%,AGG.DNA=30% - 70%} => {NapAB=Absent}	0.1875	1	0.1875	1.18519	6
{AGG.DNA=30% - 70%,ROTIFERS.TOTAL=<50%} => {NapAB=Absent}	0.28125	1	0.28125	1.18519	9
{AGG.DNA=30% - 70%,TARDIGRADES.TOTAL=0} => {NapAB=Absent}	0.28125	1	0.28125	1.18519	9
{AGG.SPRINGTAILS=0,AGG.DNA=30% - 70%} => {NapAB=Absent}	0.34375	1	0.34375	1.18519	11
{CN=30% - 70%,AGG.ATP=30% - 70%} => {NapAB=Absent}	0.1875	1	0.1875	1.18519	6
{CN=30% - 70%,ACTIVE.WATER=30% - 70%} => {NapAB=Absent}	0.1875	1	0.1875	1.18519	6
{CN=30% - 70%,NEMATODES.LIVEANDDEAD=<30%} => {NapAB=Absent}	0.15625	1	0.15625	1.18519	5
{CN=30% - 70%,ROTIFERS.TOTAL=<50%} => {NapAB=Absent}	0.25	1	0.25	1.18519	8
{CN=30% - 70%,TARDIGRADES.TOTAL=0} => {NapAB=Absent}	0.28125	1	0.28125	1.18519	9
{CN=30% - 70%,AGG.MOSS.COVERAGE=0} => {NapAB=Absent}	0.3125	1	0.3125	1.18519	10
{CN=30% - 70%,AGG.CYANO.COVERAGE=0} => {NapAB=Absent}	0.28125	1	0.28125	1.18519	9
{CN=30% - 70%,AGG.SPRINGTAILS=0} => {NapAB=Absent}	0.3125	0.909091	0.34375	1.07744	10
{CN=30% - 70%,VEG.SURVEY=40} => {NapAB=Absent}	0.28125	0.9	0.3125	1.06667	9
{CN=30% - 70%,AGG.MITES=0} => {NapAB=Absent}	0.3125	0.909091	0.34375	1.07744	10
{ACTIVE.WATER=>70%,AGG.PH=30% - 70%} => {NapAB=Absent}	0.1875	1	0.1875	1.18519	6
{AGG.PH=30% - 70%,ROTIFERS.TOTAL=<50%} => {NapAB=Absent}	0.28125	1	0.28125	1.18519	9
{AGG.PH=30% - 70%,TARDIGRADES.TOTAL=0} => {NapAB=Absent}	0.21875	1	0.21875	1.18519	7
{AGG.PH=30% - 70%,AGG.SPRINGTAILS=0} => {NapAB=Absent}	0.28125	0.9	0.3125	1.06667	9
{AGG.CONDUCTIVITY=30% - 70%,NEMATODES.LIVEANDDEAD=<30%} => {NapAB=Absent}	0.15625	1	0.15625	1.18519	5
{AGG.CONDUCTIVITY=30% - 70%,AGG.LITHIC=0} => {NapAB=Absent}	0.1875	1	0.1875	1.18519	6
{AGG.CONDUCTIVITY=30% - 70%,ROTIFERS.TOTAL=<50%} => {NapAB=Absent}	0.28125	1	0.28125	1.18519	9
{AGG.CONDUCTIVITY=30% - 70%,TARDIGRADES.TOTAL=0} => {NapAB=Absent}	0.28125	1	0.28125	1.18519	9
{AGG.CONDUCTIVITY=30% - 70%,AGG.SPRINGTAILS=0} => {NapAB=Absent}	0.3125	1	0.3125	1.18519	10
{AGG.CONDUCTIVITY=30% - 70%,VEG.SURVEY=40} => {NapAB=Absent}	0.28125	0.9	0.3125	1.06667	9
{AGG.CONDUCTIVITY=30% - 70%,AGG.MITES=0} => {NapAB=Absent}	0.3125	0.909091	0.34375	1.07744	10
{AGG.SPRINGTAILS=0,AGG.ATP=30% - 70%} => {NapAB=Absent}	0.3125	0.909091	0.34375	1.07744	10
{ACTIVE.WATER=>70%,X_CYANO.S=30% - 70%} => {NapAB=Absent}	0.21875	1	0.21875	1.18519	7
{ACTIVE.WATER=>70%,ROTIFERS.TOTAL=<50%} => {NapAB=Absent}	0.3125	1	0.3125	1.18519	10
{ACTIVE.WATER=>70%,TARDIGRADES.TOTAL=0} => {NapAB=Absent}	0.3125	1	0.3125	1.18519	10
{ACTIVE.WATER=>70%,AGG.MOSS.COVERAGE=0} => {NapAB=Absent}	0.34375	1	0.34375	1.18519	11
{ACTIVE.WATER=>70%,AGG.CYANO.COVERAGE=0} => {NapAB=Absent}	0.34375	1	0.34375	1.18519	11
{ACTIVE.WATER=>70%,AGG.SPRINGTAILS=0} => {NapAB=Absent}	0.34375	1	0.34375	1.18519	11
{ACTIVE.WATER=>70%,VEG.SURVEY=40} => {NapAB=Absent}	0.34375	1	0.34375	1.18519	11
{ACTIVE.WATER=>70%,AGG.MITES=0} => {NapAB=Absent}	0.34375	1	0.34375	1.18519	11
{AGG.MOSS.COVERAGE=0,AGG.SPRINGTAILS=0} => {NapAB=Absent}	0.78125	0.961538	0.8125	1.1396	25
{AGG.CYANO.COVERAGE=0,AGG.SPRINGTAILS=0} => {NapAB=Absent}	0.78125	0.961538	0.8125	1.1396	25
{AGG.MOSS.COVERAGE=0,AGG.SPRINGTAILS=0,NEMATODES.LIVEANDDEAD=>70%} => {NapAB=Absent}	0.1875	1	0.1875	1.18519	6
{AGG.CYANO.COVERAGE=0,AGG.SPRINGTAILS=0,NEMATODES.LIVEANDDEAD=>70%} => {NapAB=Absent}	0.1875	1	0.1875	1.18519	6
{N.PCT=>70%,AGG.MOSS.COVERAGE=0,AGG.SPRINGTAILS=0} => {NapAB=Absent}	0.15625	1	0.15625	1.18519	5
{N.PCT=>70%,AGG.CYANO.COVERAGE=0,AGG.SPRINGTAILS=0} => {NapAB=Absent}	0.1875	1	0.1875	1.18519	6
{C.PCT=>70%,AGG.MOSS.COVERAGE=0,AGG.SPRINGTAILS=0} => {NapAB=Absent}	0.15625	1	0.15625	1.18519	5
{C.PCT=>70%,AGG.CYANO.COVERAGE=0,AGG.SPRINGTAILS=0} => {NapAB=Absent}	0.1875	1	0.1875	1.18519	6
{LONG=30% - 70%,AGG.PH=30% - 70%,AGG.SPRINGTAILS=0} => {NapAB=Absent}	0.15625	1	0.15625	1.18519	5
{LONG=30% - 70%,AGG.MOSS.COVERAGE=0,AGG.SPRINGTAILS=0} => {NapAB=Absent}	0.3125	1	0.3125	1.18519	10
{LONG=30% - 70%,AGG.CYANO.COVERAGE=0,AGG.SPRINGTAILS=0} => {NapAB=Absent}	0.28125	1	0.28125	1.18519	9
{CN=30% - 70%,AGG.CONDUCTIVITY=30% - 70%,AGG.MITES=0} => {NapAB=Absent}	0.15625	1	0.15625	1.18519	5
{AGG.PH=30% - 70%,AGG.SPRINGTAILS=0,X_CYANO.S=30% - 70%} => {NapAB=Absent}	0.1875	1	0.1875	1.18519	6
{AGG.PH=30% - 70%,AGG.MOSS.COVERAGE=0,AGG.SPRINGTAILS=0} => {NapAB=Absent}	0.28125	1	0.28125	1.18519	9
{AGG.PH=30% - 70%,AGG.CYANO.COVERAGE=0,AGG.SPRINGTAILS=0} => {NapAB=Absent}	0.28125	1	0.28125	1.18519	9
{TAXA.RICHNESS=1} => {NarGHI=Present}	0.15625	1	0.15625	1.14286	5
{FUNGAL.S=>70%} => {NarGHI=Present}	0.21875	1	0.21875	1.14286	7
{SOIL.RESP.RATE=<30%} => {NarGHI=Present}	0.21875	1	0.21875	1.14286	7
{BIOMASS=>70%} => {NarGHI=Present}	0.25	1	0.25	1.14286	8
{X_CYANO.S=>70%} => {NarGHI=Present}	0.28125	1	0.28125	1.14286	9
{AGG.ATP=>70%} => {NarGHI=Present}	0.28125	0.9	0.3125	1.02857	9
{AGG.SOIL.WATER=>70%} => {NarGHI=Present}	0.28125	0.9	0.3125	1.02857	9
{C.PCT=>70%} => {NarGHI=Present}	0.28125	0.9	0.3125	1.02857	9
{AGG.DNA=>70%} => {NarGHI=Present}	0.28125	0.9	0.3125	1.02857	9
{N.PCT=>70%} => {NarGHI=Present}	0.28125	0.9	0.3125	1.02857	9
{CN=>70%} => {NarGHI=Present}	0.28125	0.9	0.3125	1.02857	9
{N.PCT=<30%} => {NarGHI=Present}	0.28125	0.9	0.3125	1.02857	9
{C.PCT=<30%} => {NarGHI=Present}	0.28125	0.9	0.3125	1.02857	9
{AGG.ATP=<30%} => {NarGHI=Present}	0.3125	1	0.3125	1.14286	10
{AGG.DNA=<30%} => {NarGHI=Present}	0.28125	0.9	0.3125	1.02857	9
{LONG=<30%} => {NarGHI=Present}	0.28125	0.9	0.3125	1.02857	9
{CN=<30%} => {NarGHI=Present}	0.28125	0.9	0.3125	1.02857	9
{LAT=>70%} => {NarGHI=Present}	0.3125	1	0.3125	1.14286	10
{AGG.PH=<30%} => {NarGHI=Present}	0.3125	1	0.3125	1.14286	10
{BIOMASS=30% - 70%} => {NarGHI=Present}	0.28125	0.9	0.3125	1.02857	9
{FUNGAL.S=30% - 70%} => {NarGHI=Present}	0.34375	1	0.34375	1.14286	11
{AGG.SOIL.WATER=30% - 70%} => {NarGHI=Present}	0.34375	0.916667	0.375	1.04762	11
{LONG=30% - 70%} => {NarGHI=Present}	0.34375	0.916667	0.375	1.04762	11
{LAT=30% - 70%} => {NarGHI=Present}	0.34375	0.916667	0.375	1.04762	11
{AGG.PH=30% - 70%} => {NarGHI=Present}	0.34375	0.916667	0.375	1.04762	11
{TAXA.RICHNESS=2} => {NarGHI=Present}	0.34375	0.916667	0.375	1.04762	11
{AGG.CONDUCTIVITY=30% - 70%} => {NarGHI=Present}	0.375	1	0.375	1.14286	12
{ACTIVE.WATER=30% - 70%} => {NarGHI=Present}	0.40625	1	0.40625	1.14286	13
{NEMATODES.LIVEANDDEAD=<30%} => {NarGHI=Present}	0.40625	1	0.40625	1.14286	13
{AGG.LITHIC=0} => {NarGHI=Present}	0.4375	1	0.4375	1.14286	14
{C.PCT=>70%,ACTIVE.WATER=<30%} => {NarGHI=Present}	0.15625	1	0.15625	1.14286	5
{N.PCT=>70%,ACTIVE.WATER=<30%} => {NarGHI=Present}	0.15625	1	0.15625	1.14286	5
{LONG=<30%,ACTIVE.WATER=<30%} => {NarGHI=Present}	0.15625	1	0.15625	1.14286	5
{CN=>70%,X_CYANO.S=<30%} => {NarGHI=Present}	0.15625	1	0.15625	1.14286	5
{AGG.SOIL.WATER=>70%,AGG.CONDUCTIVITY=<30%} => {NarGHI=Present}	0.15625	1	0.15625	1.14286	5
{C.PCT=30% - 70%,AGG.CONDUCTIVITY=<30%} => {NarGHI=Present}	0.15625	1	0.15625	1.14286	5
{LAT=30% - 70%,AGG.LITHIC=1} => {NarGHI=Present}	0.15625	1	0.15625	1.14286	5
{AGG.ATP=>70%,NEMATODES.LIVEANDDEAD=>70%} => {NarGHI=Present}	0.15625	1	0.15625	1.14286	5
{AGG.ATP=>70%,AGG.DNA=30% - 70%} => {NarGHI=Present}	0.15625	1	0.15625	1.14286	5
{C.PCT=30% - 70%,AGG.ATP=>70%} => {NarGHI=Present}	0.1875	1	0.1875	1.14286	6
{AGG.PH=30% - 70%,AGG.ATP=>70%} => {NarGHI=Present}	0.15625	1	0.15625	1.14286	5
{AGG.ATP=>70%,ROTIFERS.TOTAL=<50%} => {NarGHI=Present}	0.15625	1	0.15625	1.14286	5
{LAT=30% - 70%,AGG.PH=>70%} => {NarGHI=Present}	0.15625	1	0.15625	1.14286	5
{AGG.SOIL.WATER=>70%,AGG.DNA=<30%} => {NarGHI=Present}	0.15625	1	0.15625	1.14286	5
{AGG.SOIL.WATER=>70%,TARDIGRADES.TOTAL=0} => {NarGHI=Present}	0.15625	1	0.15625	1.14286	5
{C.PCT=>70%,AGG.DNA=>70%} => {NarGHI=Present}	0.21875	1	0.21875	1.14286	7
{LONG=<30%,C.PCT=>70%} => {NarGHI=Present}	0.15625	1	0.15625	1.14286	5
{C.PCT=>70%,TARDIGRADES.TOTAL=0} => {NarGHI=Present}	0.1875	1	0.1875	1.14286	6
{N.PCT=>70%,AGG.DNA=>70%} => {NarGHI=Present}	0.25	1	0.25	1.14286	8
{LONG=<30%,AGG.DNA=>70%} => {NarGHI=Present}	0.21875	1	0.21875	1.14286	7
{LONG=<30%,N.PCT=>70%} => {NarGHI=Present}	0.1875	1	0.1875	1.14286	6
{N.PCT=>70%,TARDIGRADES.TOTAL=0} => {NarGHI=Present}	0.1875	1	0.1875	1.14286	6
{LONG=>70%,CN=>70%} => {NarGHI=Present}	0.15625	1	0.15625	1.14286	5
{CN=>70%,AGG.SOIL.WATER=30% - 70%} => {NarGHI=Present}	0.15625	1	0.15625	1.14286	5
{CN=>70%,ROTIFERS.TOTAL=<50%} => {NarGHI=Present}	0.25	1	0.25	1.14286	8
{LONG=>70%,N.PCT=<30%} => {NarGHI=Present}	0.15625	1	0.15625	1.14286	5
{N.PCT=<30%,ROTIFERS.TOTAL=<50%} => {NarGHI=Present}	0.25	1	0.25	1.14286	8
{LONG=30% - 70%,C.PCT=<30%} => {NarGHI=Present}	0.15625	1	0.15625	1.14286	5
{C.PCT=<30%,CN=30% - 70%} => {NarGHI=Present}	0.15625	1	0.15625	1.14286	5
{C.PCT=<30%,ROTIFERS.TOTAL=<50%} => {NarGHI=Present}	0.28125	1	0.28125	1.14286	9
{LONG=>70%,AGG.DNA=<30%} => {NarGHI=Present}	0.15625	1	0.15625	1.14286	5
{AGG.DNA=<30%,ROTIFERS.TOTAL=<50%} => {NarGHI=Present}	0.25	1	0.25	1.14286	8
{LONG=<30%,CN=<30%} => {NarGHI=Present}	0.15625	1	0.15625	1.14286	5
{LONG=<30%,AGG.PH=30% - 70%} => {NarGHI=Present}	0.15625	1	0.15625	1.14286	5
{LONG=<30%,ROTIFERS.TOTAL=<50%} => {NarGHI=Present}	0.21875	1	0.21875	1.14286	7
{CN=<30%,AGG.SOIL.WATER=<30%} => {NarGHI=Present}	0.15625	1	0.15625	1.14286	5
{CN=<30%,TAXA.RICHNESS=2} => {NarGHI=Present}	0.15625	1	0.15625	1.14286	5
{CN=<30%,TARDIGRADES.TOTAL=0} => {NarGHI=Present}	0.25	1	0.25	1.14286	8
{BIOMASS=30% - 70%,TARDIGRADES.TOTAL=0} => {NarGHI=Present}	0.21875	1	0.21875	1.14286	7
{LAT=30% - 70%,AGG.SOIL.WATER=30% - 70%} => {NarGHI=Present}	0.15625	1	0.15625	1.14286	5
{AGG.SOIL.WATER=30% - 70%,AGG.PH=30% - 70%} => {NarGHI=Present}	0.1875	1	0.1875	1.14286	6
{LAT=30% - 70%,LONG=30% - 70%} => {NarGHI=Present}	0.1875	1	0.1875	1.14286	6
{LONG=30% - 70%,AGG.PH=30% - 70%} => {NarGHI=Present}	0.1875	1	0.1875	1.14286	6
{LAT=30% - 70%,C.PCT=30% - 70%} => {NarGHI=Present}	0.15625	1	0.15625	1.14286	5
{LAT=30% - 70%,CN=30% - 70%} => {NarGHI=Present}	0.15625	1	0.15625	1.14286	5
{LAT=30% - 70%,N.PCT=30% - 70%} => {NarGHI=Present}	0.1875	1	0.1875	1.14286	6
{LAT=30% - 70%,TARDIGRADES.TOTAL=0} => {NarGHI=Present}	0.28125	1	0.28125	1.14286	9
{AGG.DNA=30% - 70%,TAXA.RICHNESS=2} => {NarGHI=Present}	0.15625	1	0.15625	1.14286	5
{C.PCT=30% - 70%,AGG.PH=30% - 70%} => {NarGHI=Present}	0.15625	1	0.15625	1.14286	5
{N.PCT=30% - 70%,AGG.PH=30% - 70%} => {NarGHI=Present}	0.15625	1	0.15625	1.14286	5
{AGG.PH=30% - 70%,TARDIGRADES.TOTAL=0} => {NarGHI=Present}	0.21875	1	0.21875	1.14286	7
{ROTIFERS.TOTAL=<50%,TARDIGRADES.TOTAL=0} => {NarGHI=Present}	0.625	0.909091	0.6875	1.03896	20
{TAXA.RICHNESS=1} => {NasAB=Present}	0.15625	1	0.15625	1.03226	5
{FUNGAL.S=>70%} => {NasAB=Present}	0.21875	1	0.21875	1.03226	7
{SOIL.RESP.RATE=>70%} => {NasAB=Present}	0.21875	1	0.21875	1.03226	7
{SOIL.RESP.RATE=<30%} => {NasAB=Present}	0.21875	1	0.21875	1.03226	7
{ROTIFERS.TOTAL=>50%} => {NasAB=Present}	0.25	1	0.25	1.03226	8
{TAXA.RICHNESS=3} => {NasAB=Present}	0.25	1	0.25	1.03226	8
{BIOMASS=>70%} => {NasAB=Present}	0.25	1	0.25	1.03226	8
{AGG.CONDUCTIVITY=<30%} => {NasAB=Present}	0.28125	1	0.28125	1.03226	9
{AGG.LITHIC=1} => {NasAB=Present}	0.28125	1	0.28125	1.03226	9
{NEMATODES.LIVEANDDEAD=>70%} => {NasAB=Present}	0.28125	1	0.28125	1.03226	9
{X_CYANO.S=>70%} => {NasAB=Present}	0.28125	1	0.28125	1.03226	9
{AGG.ATP=>70%} => {NasAB=Present}	0.3125	1	0.3125	1.03226	10
{AGG.PH=>70%} => {NasAB=Present}	0.28125	0.9	0.3125	0.929032	9
{AGG.SOIL.WATER=>70%} => {NasAB=Present}	0.3125	1	0.3125	1.03226	10
{C.PCT=>70%} => {NasAB=Present}	0.3125	1	0.3125	1.03226	10
{AGG.DNA=>70%} => {NasAB=Present}	0.28125	0.9	0.3125	0.929032	9
{N.PCT=>70%} => {NasAB=Present}	0.3125	1	0.3125	1.03226	10
{CN=>70%} => {NasAB=Present}	0.3125	1	0.3125	1.03226	10
{N.PCT=<30%} => {NasAB=Present}	0.3125	1	0.3125	1.03226	10
{LAT=<30%} => {NasAB=Present}	0.28125	0.9	0.3125	0.929032	9
{C.PCT=<30%} => {NasAB=Present}	0.3125	1	0.3125	1.03226	10
{AGG.ATP=<30%} => {NasAB=Present}	0.3125	1	0.3125	1.03226	10
{AGG.DNA=<30%} => {NasAB=Present}	0.3125	1	0.3125	1.03226	10
{LONG=<30%} => {NasAB=Present}	0.3125	1	0.3125	1.03226	10
{NEMATODES.LIVEANDDEAD=30% - 70%} => {NasAB=Present}	0.28125	0.9	0.3125	0.929032	9
{LONG=>70%} => {NasAB=Present}	0.28125	0.9	0.3125	0.929032	9
{CN=<30%} => {NasAB=Present}	0.3125	1	0.3125	1.03226	10
{LAT=>70%} => {NasAB=Present}	0.3125	1	0.3125	1.03226	10
{AGG.SOIL.WATER=<30%} => {NasAB=Present}	0.28125	0.9	0.3125	0.929032	9
{AGG.PH=<30%} => {NasAB=Present}	0.3125	1	0.3125	1.03226	10
{BIOMASS=30% - 70%} => {NasAB=Present}	0.3125	1	0.3125	1.03226	10
{FUNGAL.S=30% - 70%} => {NasAB=Present}	0.34375	1	0.34375	1.03226	11
{AGG.CONDUCTIVITY=>70%} => {NasAB=Present}	0.3125	0.909091	0.34375	0.938416	10
{AGG.SOIL.WATER=30% - 70%} => {NasAB=Present}	0.375	1	0.375	1.03226	12
{LAT=30% - 70%} => {NasAB=Present}	0.375	1	0.375	1.03226	12
{LONG=30% - 70%} => {NasAB=Present}	0.375	1	0.375	1.03226	12
{AGG.DNA=30% - 70%} => {NasAB=Present}	0.375	1	0.375	1.03226	12
{C.PCT=30% - 70%} => {NasAB=Present}	0.34375	0.916667	0.375	0.946237	11
{CN=30% - 70%} => {NasAB=Present}	0.34375	0.916667	0.375	0.946237	11
{N.PCT=30% - 70%} => {NasAB=Present}	0.34375	0.916667	0.375	0.946237	11
{AGG.PH=30% - 70%} => {NasAB=Present}	0.375	1	0.375	1.03226	12
{TAXA.RICHNESS=2} => {NasAB=Present}	0.34375	0.916667	0.375	0.946237	11
{AGG.ATP=30% - 70%} => {NasAB=Present}	0.34375	0.916667	0.375	0.946237	11
{AGG.CONDUCTIVITY=30% - 70%} => {NasAB=Present}	0.375	1	0.375	1.03226	12
{ACTIVE.WATER=>70%} => {NasAB=Present}	0.375	1	0.375	1.03226	12
{SOIL.RESP.RATE=30% - 70%} => {NasAB=Present}	0.34375	0.916667	0.375	0.946237	11
{ACTIVE.WATER=30% - 70%} => {NasAB=Present}	0.40625	1	0.40625	1.03226	13
{NEMATODES.LIVEANDDEAD=<30%} => {NasAB=Present}	0.40625	1	0.40625	1.03226	13
{AGG.LITHIC=0} => {NasAB=Present}	0.4375	1	0.4375	1.03226	14
{FUNGAL.S=<30%} => {NasAB=Present}	0.40625	0.928571	0.4375	0.958525	13
{X_CYANO.S=30% - 70%} => {NasAB=Present}	0.46875	1	0.46875	1.03226	15
{ROTIFERS.TOTAL=<50%} => {NasAB=Present}	0.71875	0.958333	0.75	0.989247	23
{TARDIGRADES.TOTAL=0} => {NasAB=Present}	0.75	0.96	0.78125	0.990968	24
{AGG.LICHEN.COVERAGE=0} => {NasAB=Present}	0.78125	0.961538	0.8125	0.992556	25
{AGG.MOSS.COVERAGE=0} => {NasAB=Present}	0.8125	0.962963	0.84375	0.994026	26
{AGG.CYANO.COVERAGE=0} => {NasAB=Present}	0.84375	0.964286	0.875	0.995392	27
{AGG.SPRINGTAILS=0} => {NasAB=Present}	0.875	0.965517	0.90625	0.996663	28
{VEG.SURVEY=40} => {NasAB=Present}	0.875	0.965517	0.90625	0.996663	28
{AGG.MITES=0} => {NasAB=Present}	0.9375	0.967742	0.96875	0.998959	30
{TAXA.RICHNESS=1} => {NifDKH=Absent}	0.15625	1	0.15625	44589	5
{X_CYANO.S=<30%} => {NifDKH=Absent}	0.25	1	0.25	44589	8
{BIOMASS=<30%} => {NifDKH=Absent}	0.25	1	0.25	44589	8
{AGG.PH=>70%} => {NifDKH=Absent}	0.28125	0.9	0.3125	1.152	9
{C.PCT=<30%} => {NifDKH=Absent}	0.3125	1	0.3125	44589	10
{LAT=<30%} => {NifDKH=Absent}	0.28125	0.9	0.3125	1.152	9
{NEMATODES.LIVEANDDEAD=30% - 70%} => {NifDKH=Absent}	0.28125	0.9	0.3125	1.152	9
{CN=<30%} => {NifDKH=Absent}	0.28125	0.9	0.3125	1.152	9
{AGG.SOIL.WATER=<30%} => {NifDKH=Absent}	0.28125	0.9	0.3125	1.152	9
{FUNGAL.S=30% - 70%} => {NifDKH=Absent}	0.3125	0.909091	0.34375	1.16364	10
{AGG.CONDUCTIVITY=>70%} => {NifDKH=Absent}	0.3125	0.909091	0.34375	1.16364	10
{AGG.DNA=30% - 70%} => {NifDKH=Absent}	0.34375	0.916667	0.375	1.17333	11
{N.PCT=30% - 70%} => {NifDKH=Absent}	0.34375	0.916667	0.375	1.17333	11
{TAXA.RICHNESS=2} => {NifDKH=Absent}	0.34375	0.916667	0.375	1.17333	11
{SOIL.RESP.RATE=30% - 70%} => {NifDKH=Absent}	0.34375	0.916667	0.375	1.17333	11
{AGG.LITHIC=0} => {NifDKH=Absent}	0.40625	0.928571	0.4375	1.18857	13
{FUNGAL.S=<30%} => {NifDKH=Absent}	0.40625	0.928571	0.4375	1.18857	13
{ROTIFERS.TOTAL=<50%} => {NifDKH=Absent}	0.6875	0.916667	0.75	1.17333	22
{AGG.MOSS.COVERAGE=0,SOIL.RESP.RATE=<30%} => {NifDKH=Absent}	0.1875	1	0.1875	44589	6
{AGG.SPRINGTAILS=0,SOIL.RESP.RATE=<30%} => {NifDKH=Absent}	0.1875	1	0.1875	44589	6
{VEG.SURVEY=40,SOIL.RESP.RATE=<30%} => {NifDKH=Absent}	0.1875	1	0.1875	44589	6
{SOIL.RESP.RATE=>70%,AGG.DNA=30% - 70%} => {NifDKH=Absent}	0.15625	1	0.15625	44589	5
{FUNGAL.S=<30%,TAXA.RICHNESS=3} => {NifDKH=Absent}	0.15625	1	0.15625	44589	5
{ACTIVE.WATER=>70%,AGG.LITHIC=1} => {NifDKH=Absent}	0.15625	1	0.15625	44589	5
{AGG.DNA=30% - 70%,NEMATODES.LIVEANDDEAD=>70%} => {NifDKH=Absent}	0.1875	1	0.1875	44589	6
{FUNGAL.S=<30%,NEMATODES.LIVEANDDEAD=>70%} => {NifDKH=Absent}	0.15625	1	0.15625	44589	5
{X_CYANO.S=30% - 70%,NEMATODES.LIVEANDDEAD=>70%} => {NifDKH=Absent}	0.15625	1	0.15625	44589	5
{ROTIFERS.TOTAL=<50%,NEMATODES.LIVEANDDEAD=>70%} => {NifDKH=Absent}	0.15625	1	0.15625	44589	5
{TARDIGRADES.TOTAL=0,NEMATODES.LIVEANDDEAD=>70%} => {NifDKH=Absent}	0.15625	1	0.15625	44589	5
{AGG.MOSS.COVERAGE=0,NEMATODES.LIVEANDDEAD=>70%} => {NifDKH=Absent}	0.21875	1	0.21875	44589	7
{AGG.CYANO.COVERAGE=0,NEMATODES.LIVEANDDEAD=>70%} => {NifDKH=Absent}	0.21875	1	0.21875	44589	7
{X_CYANO.S=>70%,ROTIFERS.TOTAL=<50%} => {NifDKH=Absent}	0.1875	1	0.1875	44589	6
{LAT=<30%,AGG.PH=>70%} => {NifDKH=Absent}	0.15625	1	0.15625	44589	5
{AGG.PH=>70%,NEMATODES.LIVEANDDEAD=30% - 70%} => {NifDKH=Absent}	0.15625	1	0.15625	44589	5
{AGG.SOIL.WATER=30% - 70%,AGG.PH=>70%} => {NifDKH=Absent}	0.15625	1	0.15625	44589	5
{N.PCT=30% - 70%,AGG.PH=>70%} => {NifDKH=Absent}	0.15625	1	0.15625	44589	5
{AGG.PH=>70%,SOIL.RESP.RATE=30% - 70%} => {NifDKH=Absent}	0.15625	1	0.15625	44589	5
{AGG.PH=>70%,FUNGAL.S=<30%} => {NifDKH=Absent}	0.1875	1	0.1875	44589	6
{AGG.PH=>70%,ROTIFERS.TOTAL=<50%} => {NifDKH=Absent}	0.21875	1	0.21875	44589	7
{AGG.PH=>70%,TARDIGRADES.TOTAL=0} => {NifDKH=Absent}	0.28125	1	0.28125	44589	9
{AGG.PH=>70%,AGG.MOSS.COVERAGE=0} => {NifDKH=Absent}	0.25	1	0.25	44589	8
{AGG.PH=>70%,AGG.CYANO.COVERAGE=0} => {NifDKH=Absent}	0.25	1	0.25	44589	8
{AGG.ATP=>70%,AGG.DNA=30% - 70%} => {NifDKH=Absent}	0.15625	1	0.15625	44589	5
{AGG.ATP=>70%,ROTIFERS.TOTAL=<50%} => {NifDKH=Absent}	0.15625	1	0.15625	44589	5
{AGG.ATP=>70%,TARDIGRADES.TOTAL=0} => {NifDKH=Absent}	0.21875	1	0.21875	44589	7
{AGG.MOSS.COVERAGE=0,AGG.ATP=>70%} => {NifDKH=Absent}	0.21875	1	0.21875	44589	7
{AGG.CYANO.COVERAGE=0,AGG.ATP=>70%} => {NifDKH=Absent}	0.21875	1	0.21875	44589	7
{AGG.DNA=>70%,TAXA.RICHNESS=2} => {NifDKH=Absent}	0.15625	1	0.15625	44589	5
{CN=>70%,AGG.SOIL.WATER=30% - 70%} => {NifDKH=Absent}	0.15625	1	0.15625	44589	5
{CN=>70%,AGG.LITHIC=0} => {NifDKH=Absent}	0.21875	1	0.21875	44589	7
{N.PCT=<30%,AGG.LITHIC=0} => {NifDKH=Absent}	0.15625	1	0.15625	44589	5
{LONG=>70%,AGG.ATP=30% - 70%} => {NifDKH=Absent}	0.1875	1	0.1875	44589	6
{LONG=>70%,AGG.LITHIC=0} => {NifDKH=Absent}	0.1875	1	0.1875	44589	6
{AGG.DNA=<30%,AGG.LITHIC=0} => {NifDKH=Absent}	0.1875	1	0.1875	44589	6
{LAT=>70%,ACTIVE.WATER=30% - 70%} => {NifDKH=Absent}	0.15625	1	0.15625	44589	5
{LAT=>70%,AGG.MOSS.COVERAGE=0} => {NifDKH=Absent}	0.21875	1	0.21875	44589	7
{LAT=<30%,AGG.SOIL.WATER=30% - 70%} => {NifDKH=Absent}	0.1875	1	0.1875	44589	6
{LAT=<30%,N.PCT=30% - 70%} => {NifDKH=Absent}	0.15625	1	0.15625	44589	5
{LAT=<30%,AGG.ATP=30% - 70%} => {NifDKH=Absent}	0.15625	1	0.15625	44589	5
{N.PCT=30% - 70%,NEMATODES.LIVEANDDEAD=30% - 70%} => {NifDKH=Absent}	0.1875	1	0.1875	44589	6
{NEMATODES.LIVEANDDEAD=30% - 70%,TAXA.RICHNESS=2} => {NifDKH=Absent}	0.15625	1	0.15625	44589	5
{SOIL.RESP.RATE=30% - 70%,NEMATODES.LIVEANDDEAD=30% - 70%} => {NifDKH=Absent}	0.15625	1	0.15625	44589	5
{AGG.LICHEN.COVERAGE=0,NEMATODES.LIVEANDDEAD=30% - 70%} => {NifDKH=Absent}	0.21875	1	0.21875	44589	7
{AGG.MOSS.COVERAGE=0,NEMATODES.LIVEANDDEAD=30% - 70%} => {NifDKH=Absent}	0.28125	1	0.28125	44589	9
{AGG.SPRINGTAILS=0,NEMATODES.LIVEANDDEAD=30% - 70%} => {NifDKH=Absent}	0.28125	1	0.28125	44589	9
{VEG.SURVEY=40,NEMATODES.LIVEANDDEAD=30% - 70%} => {NifDKH=Absent}	0.28125	1	0.28125	44589	9
{LAT=30% - 70%,CN=<30%} => {NifDKH=Absent}	0.15625	1	0.15625	44589	5
{CN=<30%,AGG.DNA=30% - 70%} => {NifDKH=Absent}	0.15625	1	0.15625	44589	5
{CN=<30%,TAXA.RICHNESS=2} => {NifDKH=Absent}	0.15625	1	0.15625	44589	5
{CN=<30%,AGG.LICHEN.COVERAGE=0} => {NifDKH=Absent}	0.25	1	0.25	44589	8
{CN=<30%,AGG.MOSS.COVERAGE=0} => {NifDKH=Absent}	0.28125	1	0.28125	44589	9
{CN=<30%,AGG.SPRINGTAILS=0} => {NifDKH=Absent}	0.25	1	0.25	44589	8
{CN=<30%,VEG.SURVEY=40} => {NifDKH=Absent}	0.28125	1	0.28125	44589	9
{AGG.ATP=<30%,AGG.LITHIC=0} => {NifDKH=Absent}	0.21875	1	0.21875	44589	7
{AGG.SOIL.WATER=<30%,AGG.PH=<30%} => {NifDKH=Absent}	0.15625	1	0.15625	44589	5
{AGG.PH=<30%,AGG.LITHIC=0} => {NifDKH=Absent}	0.15625	1	0.15625	44589	5
{BIOMASS=30% - 70%,AGG.DNA=30% - 70%} => {NifDKH=Absent}	0.15625	1	0.15625	44589	5
{ACTIVE.WATER=30% - 70%,BIOMASS=30% - 70%} => {NifDKH=Absent}	0.15625	1	0.15625	44589	5
{BIOMASS=30% - 70%,NEMATODES.LIVEANDDEAD=<30%} => {NifDKH=Absent}	0.15625	1	0.15625	44589	5
{BIOMASS=30% - 70%,AGG.LITHIC=0} => {NifDKH=Absent}	0.1875	1	0.1875	44589	6
{AGG.MOSS.COVERAGE=0,BIOMASS=30% - 70%} => {NifDKH=Absent}	0.25	1	0.25	44589	8
{AGG.SPRINGTAILS=0,BIOMASS=30% - 70%} => {NifDKH=Absent}	0.25	1	0.25	44589	8
{VEG.SURVEY=40,BIOMASS=30% - 70%} => {NifDKH=Absent}	0.21875	1	0.21875	44589	7
{AGG.SOIL.WATER=<30%,TAXA.RICHNESS=2} => {NifDKH=Absent}	0.1875	1	0.1875	44589	6
{AGG.SOIL.WATER=<30%,SOIL.RESP.RATE=30% - 70%} => {NifDKH=Absent}	0.15625	1	0.15625	44589	5
{AGG.SOIL.WATER=<30%,NEMATODES.LIVEANDDEAD=<30%} => {NifDKH=Absent}	0.15625	1	0.15625	44589	5
{AGG.SOIL.WATER=<30%,AGG.LITHIC=0} => {NifDKH=Absent}	0.15625	1	0.15625	44589	5
{AGG.SOIL.WATER=<30%,FUNGAL.S=<30%} => {NifDKH=Absent}	0.15625	1	0.15625	44589	5
{AGG.SOIL.WATER=<30%,AGG.LICHEN.COVERAGE=0} => {NifDKH=Absent}	0.1875	1	0.1875	44589	6
{AGG.SOIL.WATER=<30%,AGG.MOSS.COVERAGE=0} => {NifDKH=Absent}	0.28125	1	0.28125	44589	9
{AGG.SOIL.WATER=<30%,AGG.SPRINGTAILS=0} => {NifDKH=Absent}	0.28125	1	0.28125	44589	9
{AGG.SOIL.WATER=<30%,VEG.SURVEY=40} => {NifDKH=Absent}	0.25	1	0.25	44589	8
{AGG.CONDUCTIVITY=>70%,FUNGAL.S=30% - 70%} => {NifDKH=Absent}	0.15625	1	0.15625	44589	5
{LAT=30% - 70%,FUNGAL.S=30% - 70%} => {NifDKH=Absent}	0.15625	1	0.15625	44589	5
{LONG=30% - 70%,FUNGAL.S=30% - 70%} => {NifDKH=Absent}	0.15625	1	0.15625	44589	5
{AGG.DNA=30% - 70%,FUNGAL.S=30% - 70%} => {NifDKH=Absent}	0.15625	1	0.15625	44589	5
{N.PCT=30% - 70%,FUNGAL.S=30% - 70%} => {NifDKH=Absent}	0.15625	1	0.15625	44589	5
{FUNGAL.S=30% - 70%,TAXA.RICHNESS=2} => {NifDKH=Absent}	0.21875	1	0.21875	44589	7
{ACTIVE.WATER=30% - 70%,FUNGAL.S=30% - 70%} => {NifDKH=Absent}	0.15625	1	0.15625	44589	5
{FUNGAL.S=30% - 70%,NEMATODES.LIVEANDDEAD=<30%} => {NifDKH=Absent}	0.15625	1	0.15625	44589	5
{FUNGAL.S=30% - 70%,AGG.LITHIC=0} => {NifDKH=Absent}	0.1875	1	0.1875	44589	6
{FUNGAL.S=30% - 70%,ROTIFERS.TOTAL=<50%} => {NifDKH=Absent}	0.3125	1	0.3125	44589	10
{FUNGAL.S=30% - 70%,TARDIGRADES.TOTAL=0} => {NifDKH=Absent}	0.3125	1	0.3125	44589	10
{AGG.MOSS.COVERAGE=0,FUNGAL.S=30% - 70%} => {NifDKH=Absent}	0.28125	1	0.28125	44589	9
{AGG.CYANO.COVERAGE=0,FUNGAL.S=30% - 70%} => {NifDKH=Absent}	0.28125	1	0.28125	44589	9
{AGG.SPRINGTAILS=0,FUNGAL.S=30% - 70%} => {NifDKH=Absent}	0.3125	1	0.3125	44589	10
{VEG.SURVEY=40,FUNGAL.S=30% - 70%} => {NifDKH=Absent}	0.28125	1	0.28125	44589	9
{AGG.MITES=0,FUNGAL.S=30% - 70%} => {NifDKH=Absent}	0.3125	1	0.3125	44589	10
{LAT=30% - 70%,AGG.CONDUCTIVITY=>70%} => {NifDKH=Absent}	0.15625	1	0.15625	44589	5
{AGG.CONDUCTIVITY=>70%,AGG.DNA=30% - 70%} => {NifDKH=Absent}	0.15625	1	0.15625	44589	5
{N.PCT=30% - 70%,AGG.CONDUCTIVITY=>70%} => {NifDKH=Absent}	0.15625	1	0.15625	44589	5
{AGG.CONDUCTIVITY=>70%,TAXA.RICHNESS=2} => {NifDKH=Absent}	0.1875	1	0.1875	44589	6
{AGG.CONDUCTIVITY=>70%,AGG.ATP=30% - 70%} => {NifDKH=Absent}	0.15625	1	0.15625	44589	5
{AGG.CONDUCTIVITY=>70%,SOIL.RESP.RATE=30% - 70%} => {NifDKH=Absent}	0.15625	1	0.15625	44589	5
{AGG.CONDUCTIVITY=>70%,FUNGAL.S=<30%} => {NifDKH=Absent}	0.15625	1	0.15625	44589	5
{AGG.CONDUCTIVITY=>70%,AGG.LICHEN.COVERAGE=0} => {NifDKH=Absent}	0.25	1	0.25	44589	8
{AGG.CONDUCTIVITY=>70%,AGG.MOSS.COVERAGE=0} => {NifDKH=Absent}	0.28125	1	0.28125	44589	9
{AGG.CONDUCTIVITY=>70%,AGG.SPRINGTAILS=0} => {NifDKH=Absent}	0.3125	1	0.3125	44589	10
{AGG.CONDUCTIVITY=>70%,VEG.SURVEY=40} => {NifDKH=Absent}	0.3125	1	0.3125	44589	10
{LAT=30% - 70%,ROTIFERS.TOTAL=<50%} => {NifDKH=Absent}	0.25	1	0.25	44589	8
{AGG.SOIL.WATER=30% - 70%,ACTIVE.WATER=>70%} => {NifDKH=Absent}	0.15625	1	0.15625	44589	5
{AGG.SOIL.WATER=30% - 70%,AGG.LITHIC=0} => {NifDKH=Absent}	0.15625	1	0.15625	44589	5
{AGG.SOIL.WATER=30% - 70%,FUNGAL.S=<30%} => {NifDKH=Absent}	0.1875	1	0.1875	44589	6
{AGG.SOIL.WATER=30% - 70%,ROTIFERS.TOTAL=<50%} => {NifDKH=Absent}	0.28125	1	0.28125	44589	9
{AGG.SOIL.WATER=30% - 70%,TARDIGRADES.TOTAL=0} => {NifDKH=Absent}	0.28125	0.9	0.3125	1.152	9
{LONG=30% - 70%,AGG.CONDUCTIVITY=30% - 70%} => {NifDKH=Absent}	0.1875	1	0.1875	44589	6
{LONG=30% - 70%,SOIL.RESP.RATE=30% - 70%} => {NifDKH=Absent}	0.15625	1	0.15625	44589	5
{LONG=30% - 70%,ROTIFERS.TOTAL=<50%} => {NifDKH=Absent}	0.25	1	0.25	44589	8
{LONG=30% - 70%,TARDIGRADES.TOTAL=0} => {NifDKH=Absent}	0.25	1	0.25	44589	8
{LONG=30% - 70%,AGG.MOSS.COVERAGE=0} => {NifDKH=Absent}	0.3125	0.909091	0.34375	1.16364	10
{LONG=30% - 70%,AGG.CYANO.COVERAGE=0} => {NifDKH=Absent}	0.28125	0.9	0.3125	1.152	9
{C.PCT=30% - 70%,TARDIGRADES.TOTAL=0} => {NifDKH=Absent}	0.28125	0.9	0.3125	1.152	9
{CN=30% - 70%,ROTIFERS.TOTAL=<50%} => {NifDKH=Absent}	0.25	1	0.25	44589	8
{AGG.DNA=30% - 70%,TAXA.RICHNESS=2} => {NifDKH=Absent}	0.15625	1	0.15625	44589	5
{AGG.CONDUCTIVITY=30% - 70%,AGG.DNA=30% - 70%} => {NifDKH=Absent}	0.15625	1	0.15625	44589	5
{ACTIVE.WATER=>70%,AGG.DNA=30% - 70%} => {NifDKH=Absent}	0.1875	1	0.1875	44589	6
{AGG.DNA=30% - 70%,FUNGAL.S=<30%} => {NifDKH=Absent}	0.15625	1	0.15625	44589	5
{AGG.DNA=30% - 70%,ROTIFERS.TOTAL=<50%} => {NifDKH=Absent}	0.28125	1	0.28125	44589	9
{AGG.DNA=30% - 70%,TARDIGRADES.TOTAL=0} => {NifDKH=Absent}	0.28125	1	0.28125	44589	9
{AGG.CONDUCTIVITY=30% - 70%,AGG.PH=30% - 70%} => {NifDKH=Absent}	0.15625	1	0.15625	44589	5
{ACTIVE.WATER=>70%,AGG.PH=30% - 70%} => {NifDKH=Absent}	0.1875	1	0.1875	44589	6
{AGG.PH=30% - 70%,AGG.MOSS.COVERAGE=0} => {NifDKH=Absent}	0.28125	0.9	0.3125	1.152	9
{N.PCT=30% - 70%,TAXA.RICHNESS=2} => {NifDKH=Absent}	0.15625	1	0.15625	44589	5
{N.PCT=30% - 70%,AGG.CONDUCTIVITY=30% - 70%} => {NifDKH=Absent}	0.15625	1	0.15625	44589	5
{N.PCT=30% - 70%,SOIL.RESP.RATE=30% - 70%} => {NifDKH=Absent}	0.15625	1	0.15625	44589	5
{N.PCT=30% - 70%,ACTIVE.WATER=>70%} => {NifDKH=Absent}	0.15625	1	0.15625	44589	5
{N.PCT=30% - 70%,AGG.LITHIC=0} => {NifDKH=Absent}	0.1875	1	0.1875	44589	6
{N.PCT=30% - 70%,FUNGAL.S=<30%} => {NifDKH=Absent}	0.15625	1	0.15625	44589	5
{N.PCT=30% - 70%,ROTIFERS.TOTAL=<50%} => {NifDKH=Absent}	0.3125	1	0.3125	44589	10
{N.PCT=30% - 70%,TARDIGRADES.TOTAL=0} => {NifDKH=Absent}	0.34375	1	0.34375	44589	11
{ACTIVE.WATER=30% - 70%,TAXA.RICHNESS=2} => {NifDKH=Absent}	0.15625	1	0.15625	44589	5
{TAXA.RICHNESS=2,AGG.LITHIC=0} => {NifDKH=Absent}	0.15625	1	0.15625	44589	5
{AGG.CONDUCTIVITY=30% - 70%,AGG.LITHIC=0} => {NifDKH=Absent}	0.1875	1	0.1875	44589	6
{AGG.CONDUCTIVITY=30% - 70%,FUNGAL.S=<30%} => {NifDKH=Absent}	0.15625	1	0.15625	44589	5
{AGG.CONDUCTIVITY=30% - 70%,X_CYANO.S=30% - 70%} => {NifDKH=Absent}	0.15625	1	0.15625	44589	5
{AGG.CONDUCTIVITY=30% - 70%,ROTIFERS.TOTAL=<50%} => {NifDKH=Absent}	0.28125	1	0.28125	44589	9
{AGG.CONDUCTIVITY=30% - 70%,AGG.MOSS.COVERAGE=0} => {NifDKH=Absent}	0.3125	0.909091	0.34375	1.16364	10
{AGG.CONDUCTIVITY=30% - 70%,AGG.CYANO.COVERAGE=0} => {NifDKH=Absent}	0.3125	0.909091	0.34375	1.16364	10
{AGG.CONDUCTIVITY=30% - 70%,AGG.SPRINGTAILS=0} => {NifDKH=Absent}	0.28125	0.9	0.3125	1.152	9
{AGG.CONDUCTIVITY=30% - 70%,VEG.SURVEY=40} => {NifDKH=Absent}	0.28125	0.9	0.3125	1.152	9
{AGG.CONDUCTIVITY=30% - 70%,AGG.MITES=0} => {NifDKH=Absent}	0.3125	0.909091	0.34375	1.16364	10
{AGG.ATP=30% - 70%,FUNGAL.S=<30%} => {NifDKH=Absent}	0.21875	1	0.21875	44589	7
{AGG.ATP=30% - 70%,ROTIFERS.TOTAL=<50%} => {NifDKH=Absent}	0.28125	1	0.28125	44589	9
{SOIL.RESP.RATE=30% - 70%,AGG.LITHIC=0} => {NifDKH=Absent}	0.21875	1	0.21875	44589	7
{ACTIVE.WATER=>70%,TARDIGRADES.TOTAL=0} => {NifDKH=Absent}	0.28125	0.9	0.3125	1.152	9
{ACTIVE.WATER=>70%,AGG.MOSS.COVERAGE=0} => {NifDKH=Absent}	0.3125	0.909091	0.34375	1.16364	10
{ACTIVE.WATER=>70%,AGG.CYANO.COVERAGE=0} => {NifDKH=Absent}	0.3125	0.909091	0.34375	1.16364	10
{ACTIVE.WATER=>70%,AGG.SPRINGTAILS=0} => {NifDKH=Absent}	0.3125	0.909091	0.34375	1.16364	10
{ACTIVE.WATER=>70%,VEG.SURVEY=40} => {NifDKH=Absent}	0.3125	0.909091	0.34375	1.16364	10
{ACTIVE.WATER=>70%,AGG.MITES=0} => {NifDKH=Absent}	0.3125	0.909091	0.34375	1.16364	10
{ACTIVE.WATER=30% - 70%,AGG.LITHIC=0} => {NifDKH=Absent}	0.21875	1	0.21875	44589	7
{ACTIVE.WATER=30% - 70%,ROTIFERS.TOTAL=<50%} => {NifDKH=Absent}	0.25	1	0.25	44589	8
{NEMATODES.LIVEANDDEAD=<30%,AGG.LITHIC=0} => {NifDKH=Absent}	0.21875	1	0.21875	44589	7
{FUNGAL.S=<30%,AGG.LITHIC=0} => {NifDKH=Absent}	0.1875	1	0.1875	44589	6
{ROTIFERS.TOTAL=<50%,AGG.LITHIC=0} => {NifDKH=Absent}	0.40625	1	0.40625	44589	13
{TARDIGRADES.TOTAL=0,AGG.LITHIC=0} => {NifDKH=Absent}	0.375	1	0.375	44589	12
{AGG.MOSS.COVERAGE=0,AGG.LITHIC=0} => {NifDKH=Absent}	0.375	1	0.375	44589	12
{AGG.CYANO.COVERAGE=0,AGG.LITHIC=0} => {NifDKH=Absent}	0.375	1	0.375	44589	12
{AGG.LICHEN.COVERAGE=0,ROTIFERS.TOTAL=<50%} => {NifDKH=Absent}	0.53125	0.944444	0.5625	1.20889	17
{AGG.MOSS.COVERAGE=0,ROTIFERS.TOTAL=<50%} => {NifDKH=Absent}	0.65625	0.954545	0.6875	1.22182	21
{AGG.SPRINGTAILS=0,ROTIFERS.TOTAL=<50%} => {NifDKH=Absent}	0.6875	0.956522	0.71875	1.22435	22
{VEG.SURVEY=40,ROTIFERS.TOTAL=<50%} => {NifDKH=Absent}	0.65625	0.954545	0.6875	1.22182	21
{AGG.MOSS.COVERAGE=0,TARDIGRADES.TOTAL=0} => {NifDKH=Absent}	0.65625	0.913043	0.71875	1.1687	21
{AGG.SPRINGTAILS=0,TARDIGRADES.TOTAL=0} => {NifDKH=Absent}	0.6875	0.916667	0.75	1.17333	22
{VEG.SURVEY=40,TARDIGRADES.TOTAL=0} => {NifDKH=Absent}	0.65625	0.913043	0.71875	1.1687	21
{ACTIVE.WATER=<30%,AGG.SPRINGTAILS=0,ROTIFERS.TOTAL=<50%} => {NifDKH=Absent}	0.15625	1	0.15625	44589	5
{ACTIVE.WATER=<30%,VEG.SURVEY=40,ROTIFERS.TOTAL=<50%} => {NifDKH=Absent}	0.15625	1	0.15625	44589	5
{ACTIVE.WATER=<30%,AGG.SPRINGTAILS=0,TARDIGRADES.TOTAL=0} => {NifDKH=Absent}	0.15625	1	0.15625	44589	5
{ACTIVE.WATER=<30%,VEG.SURVEY=40,TARDIGRADES.TOTAL=0} => {NifDKH=Absent}	0.15625	1	0.15625	44589	5
{ACTIVE.WATER=<30%,AGG.CYANO.COVERAGE=0,AGG.SPRINGTAILS=0} => {NifDKH=Absent}	0.15625	1	0.15625	44589	5
{ACTIVE.WATER=<30%,VEG.SURVEY=40,AGG.CYANO.COVERAGE=0} => {NifDKH=Absent}	0.15625	1	0.15625	44589	5
{X_CYANO.S=30% - 70%,TARDIGRADES.TOTAL=0,AGG.LITHIC=1} => {NifDKH=Absent}	0.15625	1	0.15625	44589	5
{ACTIVE.WATER=>70%,AGG.SPRINGTAILS=0,NEMATODES.LIVEANDDEAD=>70%} => {NifDKH=Absent}	0.15625	1	0.15625	44589	5
{ACTIVE.WATER=>70%,VEG.SURVEY=40,NEMATODES.LIVEANDDEAD=>70%} => {NifDKH=Absent}	0.15625	1	0.15625	44589	5
{ACTIVE.WATER=>70%,AGG.MITES=0,NEMATODES.LIVEANDDEAD=>70%} => {NifDKH=Absent}	0.15625	1	0.15625	44589	5
{AGG.MOSS.COVERAGE=0,AGG.DNA=>70%,ROTIFERS.TOTAL=<50%} => {NifDKH=Absent}	0.15625	1	0.15625	44589	5
{AGG.SPRINGTAILS=0,AGG.DNA=>70%,ROTIFERS.TOTAL=<50%} => {NifDKH=Absent}	0.1875	1	0.1875	44589	6
{VEG.SURVEY=40,AGG.DNA=>70%,ROTIFERS.TOTAL=<50%} => {NifDKH=Absent}	0.1875	1	0.1875	44589	6
{C.PCT=>70%,AGG.LICHEN.COVERAGE=0,ROTIFERS.TOTAL=<50%} => {NifDKH=Absent}	0.15625	1	0.15625	44589	5
{C.PCT=>70%,AGG.SPRINGTAILS=0,ROTIFERS.TOTAL=<50%} => {NifDKH=Absent}	0.15625	1	0.15625	44589	5
{C.PCT=>70%,VEG.SURVEY=40,ROTIFERS.TOTAL=<50%} => {NifDKH=Absent}	0.15625	1	0.15625	44589	5
{N.PCT=>70%,AGG.SPRINGTAILS=0,ROTIFERS.TOTAL=<50%} => {NifDKH=Absent}	0.15625	1	0.15625	44589	5
{N.PCT=>70%,VEG.SURVEY=40,ROTIFERS.TOTAL=<50%} => {NifDKH=Absent}	0.15625	1	0.15625	44589	5
{LONG=<30%,AGG.MOSS.COVERAGE=0,ROTIFERS.TOTAL=<50%} => {NifDKH=Absent}	0.1875	1	0.1875	44589	6
{LONG=<30%,AGG.SPRINGTAILS=0,ROTIFERS.TOTAL=<50%} => {NifDKH=Absent}	0.1875	1	0.1875	44589	6
{LONG=<30%,VEG.SURVEY=40,ROTIFERS.TOTAL=<50%} => {NifDKH=Absent}	0.1875	1	0.1875	44589	6
{LAT=>70%,AGG.LICHEN.COVERAGE=0,ROTIFERS.TOTAL=<50%} => {NifDKH=Absent}	0.15625	1	0.15625	44589	5
{LAT=>70%,AGG.SPRINGTAILS=0,ROTIFERS.TOTAL=<50%} => {NifDKH=Absent}	0.1875	1	0.1875	44589	6
{LAT=>70%,VEG.SURVEY=40,ROTIFERS.TOTAL=<50%} => {NifDKH=Absent}	0.15625	1	0.15625	44589	5
{LAT=>70%,AGG.SPRINGTAILS=0,TARDIGRADES.TOTAL=0} => {NifDKH=Absent}	0.15625	1	0.15625	44589	5
{LAT=>70%,AGG.CYANO.COVERAGE=0,AGG.LICHEN.COVERAGE=0} => {NifDKH=Absent}	0.1875	1	0.1875	44589	6
{LAT=>70%,AGG.CYANO.COVERAGE=0,AGG.SPRINGTAILS=0} => {NifDKH=Absent}	0.1875	1	0.1875	44589	6
{LAT=>70%,VEG.SURVEY=40,AGG.CYANO.COVERAGE=0} => {NifDKH=Absent}	0.1875	1	0.1875	44589	6
{AGG.LICHEN.COVERAGE=0,BIOMASS=30% - 70%,ROTIFERS.TOTAL=<50%} => {NifDKH=Absent}	0.1875	1	0.1875	44589	6
{AGG.CYANO.COVERAGE=0,AGG.LICHEN.COVERAGE=0,BIOMASS=30% - 70%} => {NifDKH=Absent}	0.1875	1	0.1875	44589	6
{AGG.LICHEN.COVERAGE=0,AGG.MITES=0,BIOMASS=30% - 70%} => {NifDKH=Absent}	0.1875	1	0.1875	44589	6
{C.PCT=30% - 70%,AGG.SOIL.WATER=30% - 70%,TARDIGRADES.TOTAL=0} => {NifDKH=Absent}	0.15625	1	0.15625	44589	5
{AGG.SOIL.WATER=30% - 70%,X_CYANO.S=30% - 70%,TARDIGRADES.TOTAL=0} => {NifDKH=Absent}	0.15625	1	0.15625	44589	5
{AGG.PH=30% - 70%,AGG.LICHEN.COVERAGE=0,ROTIFERS.TOTAL=<50%} => {NifDKH=Absent}	0.1875	1	0.1875	44589	6
{AGG.PH=30% - 70%,AGG.MOSS.COVERAGE=0,ROTIFERS.TOTAL=<50%} => {NifDKH=Absent}	0.25	1	0.25	44589	8
{AGG.PH=30% - 70%,AGG.SPRINGTAILS=0,ROTIFERS.TOTAL=<50%} => {NifDKH=Absent}	0.25	1	0.25	44589	8
{AGG.PH=30% - 70%,VEG.SURVEY=40,ROTIFERS.TOTAL=<50%} => {NifDKH=Absent}	0.25	1	0.25	44589	8
{AGG.PH=30% - 70%,AGG.MOSS.COVERAGE=0,TARDIGRADES.TOTAL=0} => {NifDKH=Absent}	0.1875	1	0.1875	44589	6
{AGG.PH=30% - 70%,AGG.SPRINGTAILS=0,TARDIGRADES.TOTAL=0} => {NifDKH=Absent}	0.1875	1	0.1875	44589	6
{AGG.PH=30% - 70%,VEG.SURVEY=40,TARDIGRADES.TOTAL=0} => {NifDKH=Absent}	0.1875	1	0.1875	44589	6
{AGG.PH=30% - 70%,VEG.SURVEY=40,AGG.CYANO.COVERAGE=0} => {NifDKH=Absent}	0.28125	0.9	0.3125	1.152	9
{TAXA.RICHNESS=1} => {NirA=Present}	0.15625	1	0.15625	1	5
{FUNGAL.S=>70%} => {NirA=Present}	0.21875	1	0.21875	1	7
{ACTIVE.WATER=<30%} => {NirA=Present}	0.21875	1	0.21875	1	7
{SOIL.RESP.RATE=>70%} => {NirA=Present}	0.21875	1	0.21875	1	7
{SOIL.RESP.RATE=<30%} => {NirA=Present}	0.21875	1	0.21875	1	7
{ROTIFERS.TOTAL=>50%} => {NirA=Present}	0.25	1	0.25	1	8
{TAXA.RICHNESS=3} => {NirA=Present}	0.25	1	0.25	1	8
{X_CYANO.S=<30%} => {NirA=Present}	0.25	1	0.25	1	8
{BIOMASS=>70%} => {NirA=Present}	0.25	1	0.25	1	8
{BIOMASS=<30%} => {NirA=Present}	0.25	1	0.25	1	8
{AGG.CONDUCTIVITY=<30%} => {NirA=Present}	0.28125	1	0.28125	1	9
{AGG.LITHIC=1} => {NirA=Present}	0.28125	1	0.28125	1	9
{X_CYANO.S=>70%} => {NirA=Present}	0.28125	1	0.28125	1	9
{NEMATODES.LIVEANDDEAD=>70%} => {NirA=Present}	0.28125	1	0.28125	1	9
{AGG.ATP=>70%} => {NirA=Present}	0.3125	1	0.3125	1	10
{AGG.PH=>70%} => {NirA=Present}	0.3125	1	0.3125	1	10
{AGG.DNA=>70%} => {NirA=Present}	0.3125	1	0.3125	1	10
{AGG.SOIL.WATER=>70%} => {NirA=Present}	0.3125	1	0.3125	1	10
{C.PCT=>70%} => {NirA=Present}	0.3125	1	0.3125	1	10
{N.PCT=>70%} => {NirA=Present}	0.3125	1	0.3125	1	10
{CN=>70%} => {NirA=Present}	0.3125	1	0.3125	1	10
{N.PCT=<30%} => {NirA=Present}	0.3125	1	0.3125	1	10
{NEMATODES.LIVEANDDEAD=30% - 70%} => {NirA=Present}	0.3125	1	0.3125	1	10
{LONG=>70%} => {NirA=Present}	0.3125	1	0.3125	1	10
{C.PCT=<30%} => {NirA=Present}	0.3125	1	0.3125	1	10
{AGG.ATP=<30%} => {NirA=Present}	0.3125	1	0.3125	1	10
{LAT=>70%} => {NirA=Present}	0.3125	1	0.3125	1	10
{LAT=<30%} => {NirA=Present}	0.3125	1	0.3125	1	10
{CN=<30%} => {NirA=Present}	0.3125	1	0.3125	1	10
{LONG=<30%} => {NirA=Present}	0.3125	1	0.3125	1	10
{AGG.DNA=<30%} => {NirA=Present}	0.3125	1	0.3125	1	10
{BIOMASS=30% - 70%} => {NirA=Present}	0.3125	1	0.3125	1	10
{AGG.SOIL.WATER=<30%} => {NirA=Present}	0.3125	1	0.3125	1	10
{AGG.PH=<30%} => {NirA=Present}	0.3125	1	0.3125	1	10
{FUNGAL.S=30% - 70%} => {NirA=Present}	0.34375	1	0.34375	1	11
{AGG.CONDUCTIVITY=>70%} => {NirA=Present}	0.34375	1	0.34375	1	11
{AGG.SOIL.WATER=30% - 70%} => {NirA=Present}	0.375	1	0.375	1	12
{LAT=30% - 70%} => {NirA=Present}	0.375	1	0.375	1	12
{LONG=30% - 70%} => {NirA=Present}	0.375	1	0.375	1	12
{CN=30% - 70%} => {NirA=Present}	0.375	1	0.375	1	12
{AGG.DNA=30% - 70%} => {NirA=Present}	0.375	1	0.375	1	12
{C.PCT=30% - 70%} => {NirA=Present}	0.375	1	0.375	1	12
{AGG.PH=30% - 70%} => {NirA=Present}	0.375	1	0.375	1	12
{N.PCT=30% - 70%} => {NirA=Present}	0.375	1	0.375	1	12
{TAXA.RICHNESS=2} => {NirA=Present}	0.375	1	0.375	1	12
{AGG.CONDUCTIVITY=30% - 70%} => {NirA=Present}	0.375	1	0.375	1	12
{AGG.ATP=30% - 70%} => {NirA=Present}	0.375	1	0.375	1	12
{SOIL.RESP.RATE=30% - 70%} => {NirA=Present}	0.375	1	0.375	1	12
{ACTIVE.WATER=>70%} => {NirA=Present}	0.375	1	0.375	1	12
{ACTIVE.WATER=30% - 70%} => {NirA=Present}	0.40625	1	0.40625	1	13
{NEMATODES.LIVEANDDEAD=<30%} => {NirA=Present}	0.40625	1	0.40625	1	13
{AGG.LITHIC=0} => {NirA=Present}	0.4375	1	0.4375	1	14
{FUNGAL.S=<30%} => {NirA=Present}	0.4375	1	0.4375	1	14
{X_CYANO.S=30% - 70%} => {NirA=Present}	0.46875	1	0.46875	1	15
{ROTIFERS.TOTAL=<50%} => {NirA=Present}	0.75	1	0.75	1	24
{TARDIGRADES.TOTAL=0} => {NirA=Present}	0.78125	1	0.78125	1	25
{AGG.LICHEN.COVERAGE=0} => {NirA=Present}	0.8125	1	0.8125	1	26
{AGG.MOSS.COVERAGE=0} => {NirA=Present}	0.84375	1	0.84375	1	27
{AGG.CYANO.COVERAGE=0} => {NirA=Present}	0.875	1	0.875	1	28
{AGG.SPRINGTAILS=0} => {NirA=Present}	0.90625	1	0.90625	1	29
{VEG.SURVEY=40} => {NirA=Present}	0.90625	1	0.90625	1	29
{AGG.MITES=0} => {NirA=Present}	0.96875	1	0.96875	1	31
{TAXA.RICHNESS=1} => {NirBD=Present}	0.15625	1	0.15625	1	5
{FUNGAL.S=>70%} => {NirBD=Present}	0.21875	1	0.21875	1	7
{ACTIVE.WATER=<30%} => {NirBD=Present}	0.21875	1	0.21875	1	7
{SOIL.RESP.RATE=>70%} => {NirBD=Present}	0.21875	1	0.21875	1	7
{SOIL.RESP.RATE=<30%} => {NirBD=Present}	0.21875	1	0.21875	1	7
{ROTIFERS.TOTAL=>50%} => {NirBD=Present}	0.25	1	0.25	1	8
{TAXA.RICHNESS=3} => {NirBD=Present}	0.25	1	0.25	1	8
{X_CYANO.S=<30%} => {NirBD=Present}	0.25	1	0.25	1	8
{BIOMASS=>70%} => {NirBD=Present}	0.25	1	0.25	1	8
{BIOMASS=<30%} => {NirBD=Present}	0.25	1	0.25	1	8
{AGG.CONDUCTIVITY=<30%} => {NirBD=Present}	0.28125	1	0.28125	1	9
{AGG.LITHIC=1} => {NirBD=Present}	0.28125	1	0.28125	1	9
{X_CYANO.S=>70%} => {NirBD=Present}	0.28125	1	0.28125	1	9
{NEMATODES.LIVEANDDEAD=>70%} => {NirBD=Present}	0.28125	1	0.28125	1	9
{AGG.ATP=>70%} => {NirBD=Present}	0.3125	1	0.3125	1	10
{AGG.PH=>70%} => {NirBD=Present}	0.3125	1	0.3125	1	10
{AGG.DNA=>70%} => {NirBD=Present}	0.3125	1	0.3125	1	10
{AGG.SOIL.WATER=>70%} => {NirBD=Present}	0.3125	1	0.3125	1	10
{C.PCT=>70%} => {NirBD=Present}	0.3125	1	0.3125	1	10
{N.PCT=>70%} => {NirBD=Present}	0.3125	1	0.3125	1	10
{CN=>70%} => {NirBD=Present}	0.3125	1	0.3125	1	10
{N.PCT=<30%} => {NirBD=Present}	0.3125	1	0.3125	1	10
{NEMATODES.LIVEANDDEAD=30% - 70%} => {NirBD=Present}	0.3125	1	0.3125	1	10
{LONG=>70%} => {NirBD=Present}	0.3125	1	0.3125	1	10
{C.PCT=<30%} => {NirBD=Present}	0.3125	1	0.3125	1	10
{AGG.ATP=<30%} => {NirBD=Present}	0.3125	1	0.3125	1	10
{LAT=>70%} => {NirBD=Present}	0.3125	1	0.3125	1	10
{LAT=<30%} => {NirBD=Present}	0.3125	1	0.3125	1	10
{CN=<30%} => {NirBD=Present}	0.3125	1	0.3125	1	10
{LONG=<30%} => {NirBD=Present}	0.3125	1	0.3125	1	10
{AGG.DNA=<30%} => {NirBD=Present}	0.3125	1	0.3125	1	10
{BIOMASS=30% - 70%} => {NirBD=Present}	0.3125	1	0.3125	1	10
{AGG.SOIL.WATER=<30%} => {NirBD=Present}	0.3125	1	0.3125	1	10
{AGG.PH=<30%} => {NirBD=Present}	0.3125	1	0.3125	1	10
{FUNGAL.S=30% - 70%} => {NirBD=Present}	0.34375	1	0.34375	1	11
{AGG.CONDUCTIVITY=>70%} => {NirBD=Present}	0.34375	1	0.34375	1	11
{AGG.SOIL.WATER=30% - 70%} => {NirBD=Present}	0.375	1	0.375	1	12
{LAT=30% - 70%} => {NirBD=Present}	0.375	1	0.375	1	12
{LONG=30% - 70%} => {NirBD=Present}	0.375	1	0.375	1	12
{CN=30% - 70%} => {NirBD=Present}	0.375	1	0.375	1	12
{AGG.DNA=30% - 70%} => {NirBD=Present}	0.375	1	0.375	1	12
{C.PCT=30% - 70%} => {NirBD=Present}	0.375	1	0.375	1	12
{AGG.PH=30% - 70%} => {NirBD=Present}	0.375	1	0.375	1	12
{N.PCT=30% - 70%} => {NirBD=Present}	0.375	1	0.375	1	12
{TAXA.RICHNESS=2} => {NirBD=Present}	0.375	1	0.375	1	12
{AGG.CONDUCTIVITY=30% - 70%} => {NirBD=Present}	0.375	1	0.375	1	12
{AGG.ATP=30% - 70%} => {NirBD=Present}	0.375	1	0.375	1	12
{SOIL.RESP.RATE=30% - 70%} => {NirBD=Present}	0.375	1	0.375	1	12
{ACTIVE.WATER=>70%} => {NirBD=Present}	0.375	1	0.375	1	12
{ACTIVE.WATER=30% - 70%} => {NirBD=Present}	0.40625	1	0.40625	1	13
{NEMATODES.LIVEANDDEAD=<30%} => {NirBD=Present}	0.40625	1	0.40625	1	13
{AGG.LITHIC=0} => {NirBD=Present}	0.4375	1	0.4375	1	14
{FUNGAL.S=<30%} => {NirBD=Present}	0.4375	1	0.4375	1	14
{X_CYANO.S=30% - 70%} => {NirBD=Present}	0.46875	1	0.46875	1	15
{ROTIFERS.TOTAL=<50%} => {NirBD=Present}	0.75	1	0.75	1	24
{TARDIGRADES.TOTAL=0} => {NirBD=Present}	0.78125	1	0.78125	1	25
{AGG.LICHEN.COVERAGE=0} => {NirBD=Present}	0.8125	1	0.8125	1	26
{AGG.MOSS.COVERAGE=0} => {NirBD=Present}	0.84375	1	0.84375	1	27
{AGG.CYANO.COVERAGE=0} => {NirBD=Present}	0.875	1	0.875	1	28
{AGG.SPRINGTAILS=0} => {NirBD=Present}	0.90625	1	0.90625	1	29
{VEG.SURVEY=40} => {NirBD=Present}	0.90625	1	0.90625	1	29
{AGG.MITES=0} => {NirBD=Present}	0.96875	1	0.96875	1	31
{TAXA.RICHNESS=1} => {NirK=Present}	0.15625	1	0.15625	1.10345	5
{FUNGAL.S=>70%} => {NirK=Present}	0.21875	1	0.21875	1.10345	7
{SOIL.RESP.RATE=>70%} => {NirK=Present}	0.21875	1	0.21875	1.10345	7
{BIOMASS=>70%} => {NirK=Present}	0.25	1	0.25	1.10345	8
{NEMATODES.LIVEANDDEAD=>70%} => {NirK=Present}	0.28125	1	0.28125	1.10345	9
{X_CYANO.S=>70%} => {NirK=Present}	0.28125	1	0.28125	1.10345	9
{AGG.ATP=>70%} => {NirK=Present}	0.28125	0.9	0.3125	0.993103	9
{AGG.SOIL.WATER=>70%} => {NirK=Present}	0.3125	1	0.3125	1.10345	10
{C.PCT=>70%} => {NirK=Present}	0.3125	1	0.3125	1.10345	10
{AGG.DNA=>70%} => {NirK=Present}	0.28125	0.9	0.3125	0.993103	9
{N.PCT=>70%} => {NirK=Present}	0.3125	1	0.3125	1.10345	10
{N.PCT=<30%} => {NirK=Present}	0.28125	0.9	0.3125	0.993103	9
{C.PCT=<30%} => {NirK=Present}	0.28125	0.9	0.3125	0.993103	9
{AGG.ATP=<30%} => {NirK=Present}	0.3125	1	0.3125	1.10345	10
{LONG=<30%} => {NirK=Present}	0.28125	0.9	0.3125	0.993103	9
{CN=<30%} => {NirK=Present}	0.3125	1	0.3125	1.10345	10
{LAT=>70%} => {NirK=Present}	0.3125	1	0.3125	1.10345	10
{AGG.PH=<30%} => {NirK=Present}	0.3125	1	0.3125	1.10345	10
{BIOMASS=30% - 70%} => {NirK=Present}	0.3125	1	0.3125	1.10345	10
{FUNGAL.S=30% - 70%} => {NirK=Present}	0.34375	1	0.34375	1.10345	11
{AGG.CONDUCTIVITY=>70%} => {NirK=Present}	0.3125	0.909091	0.34375	1.00313	10
{AGG.SOIL.WATER=30% - 70%} => {NirK=Present}	0.34375	0.916667	0.375	1.01149	11
{LONG=30% - 70%} => {NirK=Present}	0.375	1	0.375	1.10345	12
{LAT=30% - 70%} => {NirK=Present}	0.375	1	0.375	1.10345	12
{AGG.DNA=30% - 70%} => {NirK=Present}	0.375	1	0.375	1.10345	12
{CN=30% - 70%} => {NirK=Present}	0.34375	0.916667	0.375	1.01149	11
{AGG.PH=30% - 70%} => {NirK=Present}	0.375	1	0.375	1.10345	12
{AGG.CONDUCTIVITY=30% - 70%} => {NirK=Present}	0.34375	0.916667	0.375	1.01149	11
{ACTIVE.WATER=>70%} => {NirK=Present}	0.34375	0.916667	0.375	1.01149	11
{ACTIVE.WATER=30% - 70%} => {NirK=Present}	0.375	0.923077	0.40625	1.01857	12
{NEMATODES.LIVEANDDEAD=<30%} => {NirK=Present}	0.40625	1	0.40625	1.10345	13
{AGG.LITHIC=0} => {NirK=Present}	0.40625	0.928571	0.4375	1.02463	13
{X_CYANO.S=30% - 70%} => {NirK=Present}	0.4375	0.933333	0.46875	1.02989	14
{ROTIFERS.TOTAL=<50%} => {NirK=Present}	0.6875	0.916667	0.75	1.01149	22
{AGG.MITES=0} => {NirK=Present}	0.875	0.903226	0.96875	0.996663	28
{LONG=<30%,ACTIVE.WATER=<30%} => {NirK=Present}	0.15625	1	0.15625	1.10345	5
{ACTIVE.WATER=30% - 70%,ROTIFERS.TOTAL=>50%} => {NirK=Present}	0.15625	1	0.15625	1.10345	5
{AGG.SOIL.WATER=30% - 70%,TAXA.RICHNESS=3} => {NirK=Present}	0.15625	1	0.15625	1.10345	5
{CN=30% - 70%,TAXA.RICHNESS=3} => {NirK=Present}	0.15625	1	0.15625	1.10345	5
{AGG.ATP=30% - 70%,TAXA.RICHNESS=3} => {NirK=Present}	0.15625	1	0.15625	1.10345	5
{C.PCT=30% - 70%,AGG.CONDUCTIVITY=<30%} => {NirK=Present}	0.15625	1	0.15625	1.10345	5
{ACTIVE.WATER=30% - 70%,AGG.CONDUCTIVITY=<30%} => {NirK=Present}	0.15625	1	0.15625	1.10345	5
{AGG.SOIL.WATER=30% - 70%,AGG.LITHIC=1} => {NirK=Present}	0.1875	1	0.1875	1.10345	6
{C.PCT=30% - 70%,AGG.LITHIC=1} => {NirK=Present}	0.1875	1	0.1875	1.10345	6
{N.PCT=30% - 70%,AGG.LITHIC=1} => {NirK=Present}	0.15625	1	0.15625	1.10345	5
{C.PCT=30% - 70%,AGG.ATP=>70%} => {NirK=Present}	0.1875	1	0.1875	1.10345	6
{AGG.ATP=>70%,ROTIFERS.TOTAL=<50%} => {NirK=Present}	0.15625	1	0.15625	1.10345	5
{LONG=<30%,AGG.DNA=>70%} => {NirK=Present}	0.21875	1	0.21875	1.10345	7
{LONG=>70%,N.PCT=<30%} => {NirK=Present}	0.15625	1	0.15625	1.10345	5
{N.PCT=<30%,ACTIVE.WATER=30% - 70%} => {NirK=Present}	0.15625	1	0.15625	1.10345	5
{N.PCT=<30%,AGG.LITHIC=0} => {NirK=Present}	0.15625	1	0.15625	1.10345	5
{N.PCT=<30%,ROTIFERS.TOTAL=<50%} => {NirK=Present}	0.25	1	0.25	1.10345	8
{C.PCT=<30%,CN=30% - 70%} => {NirK=Present}	0.15625	1	0.15625	1.10345	5
{C.PCT=<30%,AGG.CONDUCTIVITY=30% - 70%} => {NirK=Present}	0.15625	1	0.15625	1.10345	5
{C.PCT=<30%,ACTIVE.WATER=30% - 70%} => {NirK=Present}	0.1875	1	0.1875	1.10345	6
{C.PCT=<30%,AGG.LITHIC=0} => {NirK=Present}	0.21875	1	0.21875	1.10345	7
{C.PCT=<30%,ROTIFERS.TOTAL=<50%} => {NirK=Present}	0.28125	1	0.28125	1.10345	9
{LONG=<30%,ROTIFERS.TOTAL=<50%} => {NirK=Present}	0.21875	1	0.21875	1.10345	7
{LONG=>70%,ACTIVE.WATER=>70%} => {NirK=Present}	0.15625	1	0.15625	1.10345	5
{AGG.SOIL.WATER=<30%,AGG.LITHIC=0} => {NirK=Present}	0.15625	1	0.15625	1.10345	5
{CN=30% - 70%,AGG.SOIL.WATER=30% - 70%} => {NirK=Present}	0.15625	1	0.15625	1.10345	5
{AGG.SOIL.WATER=30% - 70%,ACTIVE.WATER=>70%} => {NirK=Present}	0.15625	1	0.15625	1.10345	5
{AGG.SOIL.WATER=30% - 70%,X_CYANO.S=30% - 70%} => {NirK=Present}	0.1875	1	0.1875	1.10345	6
{C.PCT=30% - 70%,ACTIVE.WATER=>70%} => {NirK=Present}	0.15625	1	0.15625	1.10345	5
{C.PCT=30% - 70%,X_CYANO.S=30% - 70%} => {NirK=Present}	0.25	1	0.25	1.10345	8
{CN=30% - 70%,AGG.CONDUCTIVITY=30% - 70%} => {NirK=Present}	0.1875	1	0.1875	1.10345	6
{CN=30% - 70%,ACTIVE.WATER=30% - 70%} => {NirK=Present}	0.1875	1	0.1875	1.10345	6
{CN=30% - 70%,AGG.LITHIC=0} => {NirK=Present}	0.15625	1	0.15625	1.10345	5
{N.PCT=30% - 70%,ACTIVE.WATER=>70%} => {NirK=Present}	0.15625	1	0.15625	1.10345	5
{N.PCT=30% - 70%,X_CYANO.S=30% - 70%} => {NirK=Present}	0.1875	1	0.1875	1.10345	6
{AGG.ATP=30% - 70%,X_CYANO.S=30% - 70%} => {NirK=Present}	0.1875	1	0.1875	1.10345	6
{ACTIVE.WATER=>70%,AGG.CONDUCTIVITY=30% - 70%} => {NirK=Present}	0.15625	1	0.15625	1.10345	5
{AGG.CONDUCTIVITY=30% - 70%,X_CYANO.S=30% - 70%} => {NirK=Present}	0.15625	1	0.15625	1.10345	5
{ACTIVE.WATER=>70%,ROTIFERS.TOTAL=<50%} => {NirK=Present}	0.3125	1	0.3125	1.10345	10
{SOIL.RESP.RATE=30% - 70%,AGG.LITHIC=0} => {NirK=Present}	0.21875	1	0.21875	1.10345	7
{ACTIVE.WATER=30% - 70%,X_CYANO.S=30% - 70%} => {NirK=Present}	0.21875	1	0.21875	1.10345	7
{X_CYANO.S=30% - 70%,ROTIFERS.TOTAL=<50%} => {NirK=Present}	0.3125	1	0.3125	1.10345	10
{SOIL.RESP.RATE=30% - 70%,AGG.DNA=<30%,ROTIFERS.TOTAL=<50%} => {NirK=Present}	0.15625	1	0.15625	1.10345	5
{AGG.PH=>70%} => {NirS=Absent}	0.28125	0.9	0.3125	1.37143	9
{LONG=>70%} => {NirS=Absent}	0.28125	0.9	0.3125	1.37143	9
{TAXA.RICHNESS=2} => {NirS=Absent}	0.34375	0.916667	0.375	1.39683	11
{C.PCT=30% - 70%,AGG.CONDUCTIVITY=<30%} => {NirS=Absent}	0.15625	1	0.15625	1.52381	5
{ACTIVE.WATER=30% - 70%,AGG.CONDUCTIVITY=<30%} => {NirS=Absent}	0.15625	1	0.15625	1.52381	5
{AGG.CONDUCTIVITY=<30%,NEMATODES.LIVEANDDEAD=<30%} => {NirS=Absent}	0.15625	1	0.15625	1.52381	5
{AGG.CONDUCTIVITY=<30%,X_CYANO.S=30% - 70%} => {NirS=Absent}	0.21875	1	0.21875	1.52381	7
{AGG.ATP=>70%,AGG.LITHIC=1} => {NirS=Absent}	0.15625	1	0.15625	1.52381	5
{FUNGAL.S=30% - 70%,X_CYANO.S=>70%} => {NirS=Absent}	0.15625	1	0.15625	1.52381	5
{X_CYANO.S=>70%,ROTIFERS.TOTAL=<50%} => {NirS=Absent}	0.1875	1	0.1875	1.52381	6
{AGG.PH=>70%,AGG.DNA=<30%} => {NirS=Absent}	0.15625	1	0.15625	1.52381	5
{AGG.PH=>70%,NEMATODES.LIVEANDDEAD=30% - 70%} => {NirS=Absent}	0.15625	1	0.15625	1.52381	5
{LAT=30% - 70%,AGG.PH=>70%} => {NirS=Absent}	0.15625	1	0.15625	1.52381	5
{ACTIVE.WATER=30% - 70%,AGG.PH=>70%} => {NirS=Absent}	0.15625	1	0.15625	1.52381	5
{AGG.ATP=>70%,FUNGAL.S=30% - 70%} => {NirS=Absent}	0.15625	1	0.15625	1.52381	5
{AGG.DNA=>70%,TAXA.RICHNESS=2} => {NirS=Absent}	0.15625	1	0.15625	1.52381	5
{LAT=<30%,LONG=>70%} => {NirS=Absent}	0.15625	1	0.15625	1.52381	5
{LONG=>70%,TAXA.RICHNESS=2} => {NirS=Absent}	0.15625	1	0.15625	1.52381	5
{LONG=>70%,AGG.ATP=30% - 70%} => {NirS=Absent}	0.1875	1	0.1875	1.52381	6
{LONG=>70%,NEMATODES.LIVEANDDEAD=<30%} => {NirS=Absent}	0.15625	1	0.15625	1.52381	5
{NEMATODES.LIVEANDDEAD=30% - 70%,TAXA.RICHNESS=2} => {NirS=Absent}	0.15625	1	0.15625	1.52381	5
{LAT=<30%,TAXA.RICHNESS=2} => {NirS=Absent}	0.1875	1	0.1875	1.52381	6
{LAT=30% - 70%,CN=<30%} => {NirS=Absent}	0.15625	1	0.15625	1.52381	5
{CN=<30%,TAXA.RICHNESS=2} => {NirS=Absent}	0.15625	1	0.15625	1.52381	5
{CN=<30%,AGG.SPRINGTAILS=0} => {NirS=Absent}	0.25	1	0.25	1.52381	8
{AGG.SOIL.WATER=<30%,SOIL.RESP.RATE=30% - 70%} => {NirS=Absent}	0.15625	1	0.15625	1.52381	5
{AGG.SOIL.WATER=<30%,FUNGAL.S=<30%} => {NirS=Absent}	0.15625	1	0.15625	1.52381	5
{AGG.SOIL.WATER=<30%,VEG.SURVEY=40} => {NirS=Absent}	0.25	1	0.25	1.52381	8
{AGG.CONDUCTIVITY=>70%,TAXA.RICHNESS=2} => {NirS=Absent}	0.1875	1	0.1875	1.52381	6
{LAT=30% - 70%,C.PCT=30% - 70%} => {NirS=Absent}	0.15625	1	0.15625	1.52381	5
{C.PCT=30% - 70%,TAXA.RICHNESS=2} => {NirS=Absent}	0.1875	1	0.1875	1.52381	6
{C.PCT=30% - 70%,ACTIVE.WATER=30% - 70%} => {NirS=Absent}	0.15625	1	0.15625	1.52381	5
{SOIL.RESP.RATE=30% - 70%,TAXA.RICHNESS=2} => {NirS=Absent}	0.15625	1	0.15625	1.52381	5
{FUNGAL.S=<30%,TAXA.RICHNESS=2} => {NirS=Absent}	0.15625	1	0.15625	1.52381	5
{VEG.SURVEY=40,TAXA.RICHNESS=2} => {NirS=Absent}	0.34375	1	0.34375	1.52381	11
{ACTIVE.WATER=<30%,AGG.SPRINGTAILS=0,ROTIFERS.TOTAL=<50%} => {NirS=Absent}	0.15625	1	0.15625	1.52381	5
{ACTIVE.WATER=<30%,VEG.SURVEY=40,ROTIFERS.TOTAL=<50%} => {NirS=Absent}	0.15625	1	0.15625	1.52381	5
{ACTIVE.WATER=<30%,AGG.SPRINGTAILS=0,TARDIGRADES.TOTAL=0} => {NirS=Absent}	0.15625	1	0.15625	1.52381	5
{ACTIVE.WATER=<30%,VEG.SURVEY=40,TARDIGRADES.TOTAL=0} => {NirS=Absent}	0.15625	1	0.15625	1.52381	5
{ACTIVE.WATER=<30%,AGG.CYANO.COVERAGE=0,AGG.SPRINGTAILS=0} => {NirS=Absent}	0.15625	1	0.15625	1.52381	5
{ACTIVE.WATER=<30%,VEG.SURVEY=40,AGG.CYANO.COVERAGE=0} => {NirS=Absent}	0.15625	1	0.15625	1.52381	5
{AGG.SOIL.WATER=<30%,AGG.MOSS.COVERAGE=0,AGG.DNA=>70%} => {NirS=Absent}	0.15625	1	0.15625	1.52381	5
{AGG.SOIL.WATER=<30%,AGG.SPRINGTAILS=0,AGG.DNA=>70%} => {NirS=Absent}	0.15625	1	0.15625	1.52381	5
{AGG.MOSS.COVERAGE=0,AGG.DNA=>70%,ROTIFERS.TOTAL=<50%} => {NirS=Absent}	0.15625	1	0.15625	1.52381	5
{AGG.SPRINGTAILS=0,AGG.DNA=>70%,ROTIFERS.TOTAL=<50%} => {NirS=Absent}	0.1875	1	0.1875	1.52381	6
{VEG.SURVEY=40,AGG.DNA=>70%,ROTIFERS.TOTAL=<50%} => {NirS=Absent}	0.1875	1	0.1875	1.52381	6
{N.PCT=>70%,AGG.SPRINGTAILS=0,ROTIFERS.TOTAL=<50%} => {NirS=Absent}	0.15625	1	0.15625	1.52381	5
{N.PCT=>70%,VEG.SURVEY=40,ROTIFERS.TOTAL=<50%} => {NirS=Absent}	0.15625	1	0.15625	1.52381	5
{LONG=<30%,AGG.SOIL.WATER=<30%,AGG.MOSS.COVERAGE=0} => {NirS=Absent}	0.15625	1	0.15625	1.52381	5
{LONG=<30%,AGG.SOIL.WATER=<30%,AGG.SPRINGTAILS=0} => {NirS=Absent}	0.15625	1	0.15625	1.52381	5
{CN=<30%,AGG.LICHEN.COVERAGE=0,ROTIFERS.TOTAL=<50%} => {NirS=Absent}	0.1875	1	0.1875	1.52381	6
{CN=<30%,AGG.MOSS.COVERAGE=0,ROTIFERS.TOTAL=<50%} => {NirS=Absent}	0.21875	1	0.21875	1.52381	7
{CN=<30%,VEG.SURVEY=40,ROTIFERS.TOTAL=<50%} => {NirS=Absent}	0.21875	1	0.21875	1.52381	7
{CN=<30%,AGG.LICHEN.COVERAGE=0,TARDIGRADES.TOTAL=0} => {NirS=Absent}	0.1875	1	0.1875	1.52381	6
{CN=<30%,AGG.MOSS.COVERAGE=0,TARDIGRADES.TOTAL=0} => {NirS=Absent}	0.21875	1	0.21875	1.52381	7
{CN=<30%,VEG.SURVEY=40,TARDIGRADES.TOTAL=0} => {NirS=Absent}	0.21875	1	0.21875	1.52381	7
{LAT=30% - 70%,LONG=30% - 70%,ACTIVE.WATER=30% - 70%} => {NirS=Absent}	0.15625	1	0.15625	1.52381	5
{ACTIVE.WATER=30% - 70%,VEG.SURVEY=40,TARDIGRADES.TOTAL=0,AGG.LITHIC=0} => {NirS=Absent}	0.15625	1	0.15625	1.52381	5
{ACTIVE.WATER=30% - 70%,VEG.SURVEY=40,AGG.SPRINGTAILS=0,X_CYANO.S=30% - 70%} => {NirS=Absent}	0.15625	1	0.15625	1.52381	5
{ACTIVE.WATER=30% - 70%,VEG.SURVEY=40,ROTIFERS.TOTAL=<50%,TARDIGRADES.TOTAL=0} => {NirS=Absent}	0.1875	1	0.1875	1.52381	6
{VEG.SURVEY=40,TARDIGRADES.TOTAL=0,NEMATODES.LIVEANDDEAD=<30%,AGG.LITHIC=0} => {NirS=Absent}	0.15625	1	0.15625	1.52381	5
{VEG.SURVEY=40,AGG.LICHEN.COVERAGE=0,ROTIFERS.TOTAL=<50%,TARDIGRADES.TOTAL=0,NEMATODES.LIVEANDDEAD=<30%} => {NirS=Absent}	0.15625	1	0.15625	1.52381	5
{NEMATODES.LIVEANDDEAD=30% - 70%} => {NorBC=Absent}	0.28125	0.9	0.3125	44569	9
{FUNGAL.S=>70%,ROTIFERS.TOTAL=>50%} => {NorBC=Present}	0.15625	1	0.15625	2	5
{AGG.LICHEN.COVERAGE=0,FUNGAL.S=>70%} => {NorBC=Present}	0.15625	1	0.15625	2	5
{AGG.SOIL.WATER=<30%,ACTIVE.WATER=<30%} => {NorBC=Absent}	0.15625	1	0.15625	2	5
{ACTIVE.WATER=30% - 70%,ROTIFERS.TOTAL=>50%} => {NorBC=Present}	0.15625	1	0.15625	2	5
{AGG.ATP=>70%,ROTIFERS.TOTAL=<50%} => {NorBC=Absent}	0.15625	1	0.15625	2	5
{AGG.SOIL.WATER=<30%,AGG.DNA=>70%} => {NorBC=Absent}	0.1875	1	0.1875	2	6
{LAT=>70%,AGG.SOIL.WATER=>70%} => {NorBC=Present}	0.15625	1	0.15625	2	5
{LONG=<30%,CN=<30%} => {NorBC=Absent}	0.15625	1	0.15625	2	5
{LONG=<30%,AGG.SOIL.WATER=<30%} => {NorBC=Absent}	0.1875	1	0.1875	2	6
{LONG=<30%,ROTIFERS.TOTAL=<50%} => {NorBC=Absent}	0.21875	1	0.21875	2	7
{CN=<30%,AGG.SOIL.WATER=<30%} => {NorBC=Absent}	0.15625	1	0.15625	2	5
{CN=<30%,TAXA.RICHNESS=2} => {NorBC=Absent}	0.15625	1	0.15625	2	5
{AGG.SOIL.WATER=<30%,NEMATODES.LIVEANDDEAD=30% - 70%} => {NorBC=Absent}	0.15625	1	0.15625	2	5
{NEMATODES.LIVEANDDEAD=30% - 70%,TAXA.RICHNESS=2} => {NorBC=Absent}	0.15625	1	0.15625	2	5
{AGG.LICHEN.COVERAGE=0,NEMATODES.LIVEANDDEAD=30% - 70%} => {NorBC=Absent}	0.21875	1	0.21875	2	7
{AGG.CYANO.COVERAGE=0,NEMATODES.LIVEANDDEAD=30% - 70%} => {NorBC=Absent}	0.28125	1	0.28125	2	9
{C.PCT=30% - 70%,TAXA.RICHNESS=2} => {NorBC=Absent}	0.1875	1	0.1875	2	6
{AGG.ATP=30% - 70%,AGG.DNA=30% - 70%} => {NorBC=Present}	0.15625	1	0.15625	2	5
{AGG.PH=30% - 70%,TARDIGRADES.TOTAL=0} => {NorBC=Absent}	0.21875	1	0.21875	2	7
{AGG.CYANO.COVERAGE=0,BIOMASS=>70%,ROTIFERS.TOTAL=<50%} => {NorBC=Absent}	0.15625	1	0.15625	2	5
{AGG.CYANO.COVERAGE=0,X_CYANO.S=>70%,ROTIFERS.TOTAL=<50%} => {NorBC=Absent}	0.15625	1	0.15625	2	5
{AGG.MOSS.COVERAGE=0,AGG.DNA=>70%,ROTIFERS.TOTAL=<50%} => {NorBC=Absent}	0.15625	1	0.15625	2	5
{C.PCT=<30%,ACTIVE.WATER=30% - 70%,AGG.LITHIC=0} => {NorBC=Present}	0.15625	1	0.15625	2	5
{CN=<30%,ROTIFERS.TOTAL=<50%,TARDIGRADES.TOTAL=0} => {NorBC=Absent}	0.21875	1	0.21875	2	7
{LAT=>70%,AGG.LICHEN.COVERAGE=0,AGG.LITHIC=0} => {NorBC=Present}	0.15625	1	0.15625	2	5
{AGG.SOIL.WATER=<30%,VEG.SURVEY=40,AGG.LICHEN.COVERAGE=0} => {NorBC=Absent}	0.15625	1	0.15625	2	5
{LONG=30% - 70%,ACTIVE.WATER=30% - 70%,X_CYANO.S=30% - 70%} => {NorBC=Present}	0.15625	1	0.15625	2	5
{VEG.SURVEY=40,AGG.MOSS.COVERAGE=0,TAXA.RICHNESS=2} => {NorBC=Absent}	0.28125	0.9	0.3125	44569	9
{AGG.LICHEN.COVERAGE=0,AGG.ATP=30% - 70%,X_CYANO.S=30% - 70%} => {NorBC=Present}	0.15625	1	0.15625	2	5
{ACTIVE.WATER=30% - 70%,AGG.LICHEN.COVERAGE=0,NEMATODES.LIVEANDDEAD=<30%} => {NorBC=Present}	0.1875	1	0.1875	2	6
{ACTIVE.WATER=30% - 70%,AGG.LICHEN.COVERAGE=0,X_CYANO.S=30% - 70%} => {NorBC=Present}	0.1875	1	0.1875	2	6
{VEG.SURVEY=40,AGG.MOSS.COVERAGE=0,FUNGAL.S=30% - 70%,TAXA.RICHNESS=2} => {NorBC=Absent}	0.15625	1	0.15625	2	5
{LAT=30% - 70%,AGG.LICHEN.COVERAGE=0,ROTIFERS.TOTAL=<50%,TARDIGRADES.TOTAL=0} => {NorBC=Absent}	0.15625	1	0.15625	2	5
{LAT=30% - 70%,AGG.CYANO.COVERAGE=0,ROTIFERS.TOTAL=<50%,TARDIGRADES.TOTAL=0} => {NorBC=Absent}	0.1875	1	0.1875	2	6
{AGG.SOIL.WATER=30% - 70%,AGG.CONDUCTIVITY=30% - 70%,ROTIFERS.TOTAL=<50%,TARDIGRADES.TOTAL=0} => {NorBC=Absent}	0.15625	1	0.15625	2	5
{VEG.SURVEY=40,AGG.MOSS.COVERAGE=0,AGG.LICHEN.COVERAGE=0,TAXA.RICHNESS=2} => {NorBC=Absent}	0.25	1	0.25	2	8
{AGG.CONDUCTIVITY=30% - 70%,VEG.SURVEY=40,ROTIFERS.TOTAL=<50%,TARDIGRADES.TOTAL=0} => {NorBC=Absent}	0.21875	1	0.21875	2	7
{AGG.PH=<30%} => {NosZ=Present}	0.28125	0.9	0.3125	1.51579	9
{FUNGAL.S=>70%,ROTIFERS.TOTAL=>50%} => {NosZ=Present}	0.15625	1	0.15625	1.68421	5
{AGG.LICHEN.COVERAGE=0,FUNGAL.S=>70%} => {NosZ=Present}	0.15625	1	0.15625	1.68421	5
{AGG.SPRINGTAILS=0,FUNGAL.S=>70%} => {NosZ=Present}	0.15625	1	0.15625	1.68421	5
{VEG.SURVEY=40,FUNGAL.S=>70%} => {NosZ=Present}	0.1875	1	0.1875	1.68421	6
{ACTIVE.WATER=30% - 70%,ROTIFERS.TOTAL=>50%} => {NosZ=Present}	0.15625	1	0.15625	1.68421	5
{AGG.SOIL.WATER=>70%,AGG.CONDUCTIVITY=<30%} => {NosZ=Present}	0.15625	1	0.15625	1.68421	5
{LAT=30% - 70%,AGG.LITHIC=1} => {NosZ=Present}	0.15625	1	0.15625	1.68421	5
{CN=30% - 70%,AGG.DNA=>70%} => {NosZ=Present}	0.15625	1	0.15625	1.68421	5
{LAT=>70%,AGG.SOIL.WATER=>70%} => {NosZ=Present}	0.15625	1	0.15625	1.68421	5
{LONG=>70%,AGG.PH=<30%} => {NosZ=Present}	0.15625	1	0.15625	1.68421	5
{AGG.PH=<30%,AGG.ATP=<30%} => {NosZ=Present}	0.15625	1	0.15625	1.68421	5
{LAT=>70%,AGG.PH=<30%} => {NosZ=Present}	0.15625	1	0.15625	1.68421	5
{LAT=>70%,AGG.LICHEN.COVERAGE=0} => {NosZ=Present}	0.25	1	0.25	1.68421	8
{CN=30% - 70%,AGG.PH=<30%} => {NosZ=Present}	0.15625	1	0.15625	1.68421	5
{AGG.PH=<30%,AGG.LITHIC=0} => {NosZ=Present}	0.15625	1	0.15625	1.68421	5
{LAT=30% - 70%,C.PCT=30% - 70%} => {NosZ=Present}	0.15625	1	0.15625	1.68421	5
{AGG.MOSS.COVERAGE=0,AGG.LICHEN.COVERAGE=0,AGG.ATP=<30%} => {NosZ=Present}	0.1875	1	0.1875	1.68421	6
{AGG.CYANO.COVERAGE=0,AGG.MOSS.COVERAGE=0,AGG.ATP=<30%} => {NosZ=Present}	0.21875	1	0.21875	1.68421	7
{AGG.LICHEN.COVERAGE=0,BIOMASS=30% - 70%,FUNGAL.S=30% - 70%} => {NosZ=Present}	0.15625	1	0.15625	1.68421	5
{LONG=30% - 70%,ACTIVE.WATER=30% - 70%,X_CYANO.S=30% - 70%} => {NosZ=Present}	0.15625	1	0.15625	1.68421	5
{LAT=30% - 70%,N.PCT=30% - 70%,AGG.CYANO.COVERAGE=0} => {NosZ=Present}	0.15625	1	0.15625	1.68421	5
{N.PCT=30% - 70%,CN=30% - 70%,AGG.CYANO.COVERAGE=0} => {NosZ=Present}	0.15625	1	0.15625	1.68421	5
{AGG.PH=30% - 70%,X_CYANO.S=30% - 70%,ROTIFERS.TOTAL=<50%} => {NosZ=Absent}	0.1875	1	0.1875	2.46154	6
{AGG.PH=30% - 70%,X_CYANO.S=30% - 70%,TARDIGRADES.TOTAL=0} => {NosZ=Absent}	0.15625	1	0.15625	2.46154	5
{ACTIVE.WATER=30% - 70%,AGG.LICHEN.COVERAGE=0,NEMATODES.LIVEANDDEAD=<30%} => {NosZ=Present}	0.1875	1	0.1875	1.68421	6
{ACTIVE.WATER=30% - 70%,AGG.LICHEN.COVERAGE=0,X_CYANO.S=30% - 70%} => {NosZ=Present}	0.1875	1	0.1875	1.68421	6
{AGG.LICHEN.COVERAGE=0,X_CYANO.S=30% - 70%,NEMATODES.LIVEANDDEAD=<30%} => {NosZ=Present}	0.15625	1	0.15625	1.68421	5
{AGG.SOIL.WATER=30% - 70%,AGG.CONDUCTIVITY=30% - 70%,ROTIFERS.TOTAL=<50%,TARDIGRADES.TOTAL=0} => {NosZ=Absent}	0.15625	1	0.15625	2.46154	5
{AGG.CONDUCTIVITY=30% - 70%,VEG.SURVEY=40,AGG.LICHEN.COVERAGE=0,ROTIFERS.TOTAL=<50%,TARDIGRADES.TOTAL=0} => {NosZ=Absent}	0.15625	1	0.15625	2.46154	5
{TAXA.RICHNESS=1} => {NrfAH=Present}	0.15625	1	0.15625	1.10345	5
{FUNGAL.S=>70%} => {NrfAH=Present}	0.21875	1	0.21875	1.10345	7
{SOIL.RESP.RATE=>70%} => {NrfAH=Present}	0.21875	1	0.21875	1.10345	7
{SOIL.RESP.RATE=<30%} => {NrfAH=Present}	0.21875	1	0.21875	1.10345	7
{BIOMASS=>70%} => {NrfAH=Present}	0.25	1	0.25	1.10345	8
{X_CYANO.S=>70%} => {NrfAH=Present}	0.28125	1	0.28125	1.10345	9
{AGG.SOIL.WATER=>70%} => {NrfAH=Present}	0.3125	1	0.3125	1.10345	10
{C.PCT=>70%} => {NrfAH=Present}	0.3125	1	0.3125	1.10345	10
{AGG.DNA=>70%} => {NrfAH=Present}	0.28125	0.9	0.3125	0.993103	9
{N.PCT=>70%} => {NrfAH=Present}	0.3125	1	0.3125	1.10345	10
{CN=>70%} => {NrfAH=Present}	0.28125	0.9	0.3125	0.993103	9
{N.PCT=<30%} => {NrfAH=Present}	0.28125	0.9	0.3125	0.993103	9
{C.PCT=<30%} => {NrfAH=Present}	0.28125	0.9	0.3125	0.993103	9
{AGG.ATP=<30%} => {NrfAH=Present}	0.3125	1	0.3125	1.10345	10
{AGG.DNA=<30%} => {NrfAH=Present}	0.28125	0.9	0.3125	0.993103	9
{LONG=<30%} => {NrfAH=Present}	0.28125	0.9	0.3125	0.993103	9
{LONG=>70%} => {NrfAH=Present}	0.28125	0.9	0.3125	0.993103	9
{CN=<30%} => {NrfAH=Present}	0.28125	0.9	0.3125	0.993103	9
{LAT=>70%} => {NrfAH=Present}	0.3125	1	0.3125	1.10345	10
{AGG.PH=<30%} => {NrfAH=Present}	0.3125	1	0.3125	1.10345	10
{BIOMASS=30% - 70%} => {NrfAH=Present}	0.3125	1	0.3125	1.10345	10
{FUNGAL.S=30% - 70%} => {NrfAH=Present}	0.34375	1	0.34375	1.10345	11
{AGG.CONDUCTIVITY=>70%} => {NrfAH=Present}	0.3125	0.909091	0.34375	1.00313	10
{AGG.SOIL.WATER=30% - 70%} => {NrfAH=Present}	0.34375	0.916667	0.375	1.01149	11
{LONG=30% - 70%} => {NrfAH=Present}	0.34375	0.916667	0.375	1.01149	11
{LAT=30% - 70%} => {NrfAH=Present}	0.34375	0.916667	0.375	1.01149	11
{AGG.DNA=30% - 70%} => {NrfAH=Present}	0.34375	0.916667	0.375	1.01149	11
{CN=30% - 70%} => {NrfAH=Present}	0.34375	0.916667	0.375	1.01149	11
{AGG.PH=30% - 70%} => {NrfAH=Present}	0.375	1	0.375	1.10345	12
{TAXA.RICHNESS=2} => {NrfAH=Present}	0.34375	0.916667	0.375	1.01149	11
{AGG.ATP=30% - 70%} => {NrfAH=Present}	0.34375	0.916667	0.375	1.01149	11
{AGG.CONDUCTIVITY=30% - 70%} => {NrfAH=Present}	0.375	1	0.375	1.10345	12
{ACTIVE.WATER=>70%} => {NrfAH=Present}	0.34375	0.916667	0.375	1.01149	11
{ACTIVE.WATER=30% - 70%} => {NrfAH=Present}	0.375	0.923077	0.40625	1.01857	12
{NEMATODES.LIVEANDDEAD=<30%} => {NrfAH=Present}	0.40625	1	0.40625	1.10345	13
{AGG.LITHIC=0} => {NrfAH=Present}	0.4375	1	0.4375	1.10345	14
{ROTIFERS.TOTAL=<50%} => {NrfAH=Present}	0.71875	0.958333	0.75	1.05747	23
{AGG.MITES=0} => {NrfAH=Present}	0.875	0.903226	0.96875	0.996663	28
{LONG=<30%,ACTIVE.WATER=<30%} => {NrfAH=Present}	0.15625	1	0.15625	1.10345	5
{CN=30% - 70%,TAXA.RICHNESS=3} => {NrfAH=Present}	0.15625	1	0.15625	1.10345	5
{AGG.ATP=30% - 70%,TAXA.RICHNESS=3} => {NrfAH=Present}	0.15625	1	0.15625	1.10345	5
{CN=>70%,X_CYANO.S=<30%} => {NrfAH=Present}	0.15625	1	0.15625	1.10345	5
{ACTIVE.WATER=>70%,NEMATODES.LIVEANDDEAD=>70%} => {NrfAH=Present}	0.1875	1	0.1875	1.10345	6
{ROTIFERS.TOTAL=<50%,NEMATODES.LIVEANDDEAD=>70%} => {NrfAH=Present}	0.15625	1	0.15625	1.10345	5
{AGG.ATP=>70%,ROTIFERS.TOTAL=<50%} => {NrfAH=Present}	0.15625	1	0.15625	1.10345	5
{LONG=<30%,AGG.DNA=>70%} => {NrfAH=Present}	0.21875	1	0.21875	1.10345	7
{LONG=>70%,CN=>70%} => {NrfAH=Present}	0.15625	1	0.15625	1.10345	5
{CN=>70%,AGG.SOIL.WATER=30% - 70%} => {NrfAH=Present}	0.15625	1	0.15625	1.10345	5
{CN=>70%,ROTIFERS.TOTAL=<50%} => {NrfAH=Present}	0.25	1	0.25	1.10345	8
{LONG=>70%,N.PCT=<30%} => {NrfAH=Present}	0.15625	1	0.15625	1.10345	5
{N.PCT=<30%,ACTIVE.WATER=30% - 70%} => {NrfAH=Present}	0.15625	1	0.15625	1.10345	5
{N.PCT=<30%,ROTIFERS.TOTAL=<50%} => {NrfAH=Present}	0.25	1	0.25	1.10345	8
{LAT=<30%,AGG.SOIL.WATER=30% - 70%} => {NrfAH=Present}	0.1875	1	0.1875	1.10345	6
{LONG=30% - 70%,C.PCT=<30%} => {NrfAH=Present}	0.15625	1	0.15625	1.10345	5
{C.PCT=<30%,CN=30% - 70%} => {NrfAH=Present}	0.15625	1	0.15625	1.10345	5
{C.PCT=<30%,ACTIVE.WATER=30% - 70%} => {NrfAH=Present}	0.1875	1	0.1875	1.10345	6
{C.PCT=<30%,ROTIFERS.TOTAL=<50%} => {NrfAH=Present}	0.28125	1	0.28125	1.10345	9
{LONG=>70%,AGG.DNA=<30%} => {NrfAH=Present}	0.15625	1	0.15625	1.10345	5
{ACTIVE.WATER=30% - 70%,AGG.DNA=<30%} => {NrfAH=Present}	0.15625	1	0.15625	1.10345	5
{AGG.DNA=<30%,ROTIFERS.TOTAL=<50%} => {NrfAH=Present}	0.25	1	0.25	1.10345	8
{LONG=<30%,CN=<30%} => {NrfAH=Present}	0.15625	1	0.15625	1.10345	5
{LONG=<30%,ROTIFERS.TOTAL=<50%} => {NrfAH=Present}	0.21875	1	0.21875	1.10345	7
{LONG=>70%,ACTIVE.WATER=>70%} => {NrfAH=Present}	0.15625	1	0.15625	1.10345	5
{CN=<30%,AGG.SOIL.WATER=<30%} => {NrfAH=Present}	0.15625	1	0.15625	1.10345	5
{CN=<30%,AGG.CONDUCTIVITY=>70%} => {NrfAH=Present}	0.15625	1	0.15625	1.10345	5
{CN=<30%,TAXA.RICHNESS=2} => {NrfAH=Present}	0.15625	1	0.15625	1.10345	5
{CN=<30%,ROTIFERS.TOTAL=<50%} => {NrfAH=Present}	0.25	1	0.25	1.10345	8
{LAT=30% - 70%,AGG.CONDUCTIVITY=>70%} => {NrfAH=Present}	0.15625	1	0.15625	1.10345	5
{AGG.CONDUCTIVITY=>70%,AGG.DNA=30% - 70%} => {NrfAH=Present}	0.15625	1	0.15625	1.10345	5
{CN=30% - 70%,AGG.SOIL.WATER=30% - 70%} => {NrfAH=Present}	0.15625	1	0.15625	1.10345	5
{AGG.SOIL.WATER=30% - 70%,AGG.ATP=30% - 70%} => {NrfAH=Present}	0.15625	1	0.15625	1.10345	5
{AGG.SOIL.WATER=30% - 70%,ACTIVE.WATER=>70%} => {NrfAH=Present}	0.15625	1	0.15625	1.10345	5
{AGG.SOIL.WATER=30% - 70%,ROTIFERS.TOTAL=<50%} => {NrfAH=Present}	0.28125	1	0.28125	1.10345	9
{LONG=30% - 70%,CN=30% - 70%} => {NrfAH=Present}	0.1875	1	0.1875	1.10345	6
{LONG=30% - 70%,SOIL.RESP.RATE=30% - 70%} => {NrfAH=Present}	0.15625	1	0.15625	1.10345	5
{LONG=30% - 70%,ROTIFERS.TOTAL=<50%} => {NrfAH=Present}	0.25	1	0.25	1.10345	8
{LAT=30% - 70%,CN=30% - 70%} => {NrfAH=Present}	0.15625	1	0.15625	1.10345	5
{LAT=30% - 70%,AGG.ATP=30% - 70%} => {NrfAH=Present}	0.15625	1	0.15625	1.10345	5
{LAT=30% - 70%,ROTIFERS.TOTAL=<50%} => {NrfAH=Present}	0.25	1	0.25	1.10345	8
{CN=30% - 70%,AGG.DNA=30% - 70%} => {NrfAH=Present}	0.15625	1	0.15625	1.10345	5
{AGG.DNA=30% - 70%,TAXA.RICHNESS=2} => {NrfAH=Present}	0.15625	1	0.15625	1.10345	5
{AGG.ATP=30% - 70%,AGG.DNA=30% - 70%} => {NrfAH=Present}	0.15625	1	0.15625	1.10345	5
{ACTIVE.WATER=>70%,AGG.DNA=30% - 70%} => {NrfAH=Present}	0.1875	1	0.1875	1.10345	6
{AGG.DNA=30% - 70%,ROTIFERS.TOTAL=<50%} => {NrfAH=Present}	0.28125	1	0.28125	1.10345	9
{C.PCT=30% - 70%,ACTIVE.WATER=>70%} => {NrfAH=Present}	0.15625	1	0.15625	1.10345	5
{CN=30% - 70%,ACTIVE.WATER=30% - 70%} => {NrfAH=Present}	0.1875	1	0.1875	1.10345	6
{N.PCT=30% - 70%,ACTIVE.WATER=>70%} => {NrfAH=Present}	0.15625	1	0.15625	1.10345	5
{ACTIVE.WATER=30% - 70%,TAXA.RICHNESS=2} => {NrfAH=Present}	0.15625	1	0.15625	1.10345	5
{ACTIVE.WATER=30% - 70%,AGG.ATP=30% - 70%} => {NrfAH=Present}	0.1875	1	0.1875	1.10345	6
{AGG.ATP=30% - 70%,X_CYANO.S=30% - 70%} => {NrfAH=Present}	0.1875	1	0.1875	1.10345	6
{ACTIVE.WATER=>70%,ROTIFERS.TOTAL=<50%} => {NrfAH=Present}	0.3125	1	0.3125	1.10345	10
{ACTIVE.WATER=30% - 70%,ROTIFERS.TOTAL=<50%} => {NrfAH=Present}	0.25	1	0.25	1.10345	8
{X_CYANO.S=30% - 70%,ROTIFERS.TOTAL=<50%} => {NrfAH=Present}	0.3125	1	0.3125	1.10345	10
{BIOMASS=>70%} => {NR=Absent}	0.25	1	0.25	1.23077	8
{AGG.PH=>70%} => {NR=Absent}	0.3125	1	0.3125	1.23077	10
{LONG=<30%} => {NR=Absent}	0.28125	0.9	0.3125	1.10769	9
{AGG.ATP=<30%} => {NR=Absent}	0.28125	0.9	0.3125	1.10769	9
{NEMATODES.LIVEANDDEAD=30% - 70%} => {NR=Absent}	0.3125	1	0.3125	1.23077	10
{CN=<30%} => {NR=Absent}	0.28125	0.9	0.3125	1.10769	9
{LAT=<30%} => {NR=Absent}	0.3125	1	0.3125	1.23077	10
{AGG.SOIL.WATER=<30%} => {NR=Absent}	0.3125	1	0.3125	1.23077	10
{AGG.CONDUCTIVITY=>70%} => {NR=Absent}	0.3125	0.909091	0.34375	1.11888	10
{AGG.SOIL.WATER=30% - 70%} => {NR=Absent}	0.34375	0.916667	0.375	1.12821	11
{LONG=30% - 70%} => {NR=Absent}	0.34375	0.916667	0.375	1.12821	11
{C.PCT=30% - 70%} => {NR=Absent}	0.34375	0.916667	0.375	1.12821	11
{N.PCT=30% - 70%} => {NR=Absent}	0.34375	0.916667	0.375	1.12821	11
{TAXA.RICHNESS=2} => {NR=Absent}	0.375	1	0.375	1.23077	12
{AGG.CONDUCTIVITY=30% - 70%} => {NR=Absent}	0.34375	0.916667	0.375	1.12821	11
{SOIL.RESP.RATE=30% - 70%} => {NR=Absent}	0.34375	0.916667	0.375	1.12821	11
{TARDIGRADES.TOTAL=0} => {NR=Absent}	0.71875	0.92	0.78125	1.13231	23
{ACTIVE.WATER=<30%,AGG.CONDUCTIVITY=>70%} => {NR=Absent}	0.15625	1	0.15625	1.23077	5
{ACTIVE.WATER=<30%,ROTIFERS.TOTAL=<50%} => {NR=Absent}	0.1875	1	0.1875	1.23077	6
{ACTIVE.WATER=<30%,TARDIGRADES.TOTAL=0} => {NR=Absent}	0.1875	1	0.1875	1.23077	6
{ACTIVE.WATER=<30%,AGG.CYANO.COVERAGE=0} => {NR=Absent}	0.1875	1	0.1875	1.23077	6
{TARDIGRADES.TOTAL=0,TAXA.RICHNESS=3} => {NR=Absent}	0.1875	1	0.1875	1.23077	6
{AGG.ATP=30% - 70%,BIOMASS=<30%} => {NR=Absent}	0.15625	1	0.15625	1.23077	5
{AGG.ATP=>70%,AGG.LITHIC=1} => {NR=Absent}	0.15625	1	0.15625	1.23077	5
{ACTIVE.WATER=>70%,AGG.LITHIC=1} => {NR=Absent}	0.15625	1	0.15625	1.23077	5
{TARDIGRADES.TOTAL=0,AGG.LITHIC=1} => {NR=Absent}	0.21875	1	0.21875	1.23077	7
{LAT=30% - 70%,X_CYANO.S=>70%} => {NR=Absent}	0.1875	1	0.1875	1.23077	6
{X_CYANO.S=>70%,ROTIFERS.TOTAL=<50%} => {NR=Absent}	0.1875	1	0.1875	1.23077	6
{X_CYANO.S=>70%,TARDIGRADES.TOTAL=0} => {NR=Absent}	0.21875	1	0.21875	1.23077	7
{AGG.MOSS.COVERAGE=0,X_CYANO.S=>70%} => {NR=Absent}	0.21875	1	0.21875	1.23077	7
{AGG.CYANO.COVERAGE=0,X_CYANO.S=>70%} => {NR=Absent}	0.1875	1	0.1875	1.23077	6
{C.PCT=30% - 70%,AGG.ATP=>70%} => {NR=Absent}	0.1875	1	0.1875	1.23077	6
{AGG.ATP=>70%,AGG.DNA=30% - 70%} => {NR=Absent}	0.15625	1	0.15625	1.23077	5
{AGG.ATP=>70%,X_CYANO.S=30% - 70%} => {NR=Absent}	0.1875	1	0.1875	1.23077	6
{AGG.ATP=>70%,ROTIFERS.TOTAL=<50%} => {NR=Absent}	0.15625	1	0.15625	1.23077	5
{AGG.ATP=>70%,TARDIGRADES.TOTAL=0} => {NR=Absent}	0.21875	1	0.21875	1.23077	7
{AGG.MOSS.COVERAGE=0,AGG.ATP=>70%} => {NR=Absent}	0.21875	1	0.21875	1.23077	7
{AGG.CYANO.COVERAGE=0,AGG.ATP=>70%} => {NR=Absent}	0.21875	1	0.21875	1.23077	7
{N.PCT=>70%,TARDIGRADES.TOTAL=0} => {NR=Absent}	0.1875	1	0.1875	1.23077	6
{C.PCT=>70%,TARDIGRADES.TOTAL=0} => {NR=Absent}	0.1875	1	0.1875	1.23077	6
{AGG.CONDUCTIVITY=>70%,AGG.DNA=>70%} => {NR=Absent}	0.15625	1	0.15625	1.23077	5
{AGG.DNA=>70%,ROTIFERS.TOTAL=<50%} => {NR=Absent}	0.21875	1	0.21875	1.23077	7
{AGG.DNA=>70%,TARDIGRADES.TOTAL=0} => {NR=Absent}	0.25	1	0.25	1.23077	8
{AGG.MOSS.COVERAGE=0,AGG.DNA=>70%} => {NR=Absent}	0.1875	1	0.1875	1.23077	6
{AGG.CYANO.COVERAGE=0,AGG.DNA=>70%} => {NR=Absent}	0.25	1	0.25	1.23077	8
{CN=>70%,AGG.SOIL.WATER=30% - 70%} => {NR=Absent}	0.15625	1	0.15625	1.23077	5
{LONG=<30%,CN=<30%} => {NR=Absent}	0.15625	1	0.15625	1.23077	5
{LONG=<30%,ROTIFERS.TOTAL=<50%} => {NR=Absent}	0.21875	1	0.21875	1.23077	7
{LONG=<30%,TARDIGRADES.TOTAL=0} => {NR=Absent}	0.28125	1	0.28125	1.23077	9
{LONG=<30%,AGG.MOSS.COVERAGE=0} => {NR=Absent}	0.25	1	0.25	1.23077	8
{LONG=<30%,AGG.CYANO.COVERAGE=0} => {NR=Absent}	0.28125	1	0.28125	1.23077	9
{AGG.CONDUCTIVITY=>70%,AGG.ATP=<30%} => {NR=Absent}	0.15625	1	0.15625	1.23077	5
{CN=<30%,TARDIGRADES.TOTAL=0} => {NR=Absent}	0.25	1	0.25	1.23077	8
{LONG=30% - 70%,C.PCT=<30%} => {NR=Absent}	0.15625	1	0.15625	1.23077	5
{C.PCT=<30%,CN=30% - 70%} => {NR=Absent}	0.15625	1	0.15625	1.23077	5
{C.PCT=<30%,AGG.CONDUCTIVITY=30% - 70%} => {NR=Absent}	0.15625	1	0.15625	1.23077	5
{AGG.CONDUCTIVITY=>70%,FUNGAL.S=30% - 70%} => {NR=Absent}	0.15625	1	0.15625	1.23077	5
{LAT=30% - 70%,FUNGAL.S=30% - 70%} => {NR=Absent}	0.15625	1	0.15625	1.23077	5
{LONG=30% - 70%,FUNGAL.S=30% - 70%} => {NR=Absent}	0.15625	1	0.15625	1.23077	5
{AGG.DNA=30% - 70%,FUNGAL.S=30% - 70%} => {NR=Absent}	0.15625	1	0.15625	1.23077	5
{N.PCT=30% - 70%,FUNGAL.S=30% - 70%} => {NR=Absent}	0.15625	1	0.15625	1.23077	5
{FUNGAL.S=30% - 70%,ROTIFERS.TOTAL=<50%} => {NR=Absent}	0.28125	0.9	0.3125	1.10769	9
{AGG.SPRINGTAILS=0,FUNGAL.S=30% - 70%} => {NR=Absent}	0.28125	0.9	0.3125	1.10769	9
{AGG.MITES=0,FUNGAL.S=30% - 70%} => {NR=Absent}	0.28125	0.9	0.3125	1.10769	9
{N.PCT=30% - 70%,AGG.CONDUCTIVITY=>70%} => {NR=Absent}	0.15625	1	0.15625	1.23077	5
{AGG.CONDUCTIVITY=>70%,SOIL.RESP.RATE=30% - 70%} => {NR=Absent}	0.15625	1	0.15625	1.23077	5
{AGG.CONDUCTIVITY=>70%,TARDIGRADES.TOTAL=0} => {NR=Absent}	0.3125	1	0.3125	1.23077	10
{AGG.SOIL.WATER=30% - 70%,AGG.CONDUCTIVITY=30% - 70%} => {NR=Absent}	0.21875	1	0.21875	1.23077	7
{AGG.SOIL.WATER=30% - 70%,ACTIVE.WATER=>70%} => {NR=Absent}	0.15625	1	0.15625	1.23077	5
{AGG.SOIL.WATER=30% - 70%,AGG.LITHIC=0} => {NR=Absent}	0.15625	1	0.15625	1.23077	5
{AGG.SOIL.WATER=30% - 70%,FUNGAL.S=<30%} => {NR=Absent}	0.1875	1	0.1875	1.23077	6
{AGG.SOIL.WATER=30% - 70%,ROTIFERS.TOTAL=<50%} => {NR=Absent}	0.28125	1	0.28125	1.23077	9
{AGG.SOIL.WATER=30% - 70%,TARDIGRADES.TOTAL=0} => {NR=Absent}	0.3125	1	0.3125	1.23077	10
{LAT=30% - 70%,TARDIGRADES.TOTAL=0} => {NR=Absent}	0.28125	1	0.28125	1.23077	9
{LONG=30% - 70%,AGG.CONDUCTIVITY=30% - 70%} => {NR=Absent}	0.1875	1	0.1875	1.23077	6
{LONG=30% - 70%,SOIL.RESP.RATE=30% - 70%} => {NR=Absent}	0.15625	1	0.15625	1.23077	5
{LONG=30% - 70%,ROTIFERS.TOTAL=<50%} => {NR=Absent}	0.25	1	0.25	1.23077	8
{LONG=30% - 70%,TARDIGRADES.TOTAL=0} => {NR=Absent}	0.25	1	0.25	1.23077	8
{C.PCT=30% - 70%,ACTIVE.WATER=>70%} => {NR=Absent}	0.15625	1	0.15625	1.23077	5
{C.PCT=30% - 70%,SOIL.RESP.RATE=30% - 70%} => {NR=Absent}	0.15625	1	0.15625	1.23077	5
{C.PCT=30% - 70%,FUNGAL.S=<30%} => {NR=Absent}	0.1875	1	0.1875	1.23077	6
{C.PCT=30% - 70%,ROTIFERS.TOTAL=<50%} => {NR=Absent}	0.28125	1	0.28125	1.23077	9
{C.PCT=30% - 70%,TARDIGRADES.TOTAL=0} => {NR=Absent}	0.3125	1	0.3125	1.23077	10
{AGG.CONDUCTIVITY=30% - 70%,AGG.DNA=30% - 70%} => {NR=Absent}	0.15625	1	0.15625	1.23077	5
{AGG.DNA=30% - 70%,TARDIGRADES.TOTAL=0} => {NR=Absent}	0.28125	1	0.28125	1.23077	9
{CN=30% - 70%,ROTIFERS.TOTAL=<50%} => {NR=Absent}	0.25	1	0.25	1.23077	8
{CN=30% - 70%,TARDIGRADES.TOTAL=0} => {NR=Absent}	0.28125	1	0.28125	1.23077	9
{CN=30% - 70%,AGG.MOSS.COVERAGE=0} => {NR=Absent}	0.28125	0.9	0.3125	1.10769	9
{AGG.CONDUCTIVITY=30% - 70%,AGG.PH=30% - 70%} => {NR=Absent}	0.15625	1	0.15625	1.23077	5
{AGG.PH=30% - 70%,TARDIGRADES.TOTAL=0} => {NR=Absent}	0.21875	1	0.21875	1.23077	7
{N.PCT=30% - 70%,AGG.CONDUCTIVITY=30% - 70%} => {NR=Absent}	0.15625	1	0.15625	1.23077	5
{N.PCT=30% - 70%,ACTIVE.WATER=>70%} => {NR=Absent}	0.15625	1	0.15625	1.23077	5
{N.PCT=30% - 70%,SOIL.RESP.RATE=30% - 70%} => {NR=Absent}	0.15625	1	0.15625	1.23077	5
{N.PCT=30% - 70%,AGG.LITHIC=0} => {NR=Absent}	0.1875	1	0.1875	1.23077	6
{N.PCT=30% - 70%,FUNGAL.S=<30%} => {NR=Absent}	0.15625	1	0.15625	1.23077	5
{N.PCT=30% - 70%,ROTIFERS.TOTAL=<50%} => {NR=Absent}	0.3125	1	0.3125	1.23077	10
{N.PCT=30% - 70%,TARDIGRADES.TOTAL=0} => {NR=Absent}	0.34375	1	0.34375	1.23077	11
{AGG.CONDUCTIVITY=30% - 70%,AGG.ATP=30% - 70%} => {NR=Absent}	0.15625	1	0.15625	1.23077	5
{ACTIVE.WATER=30% - 70%,AGG.CONDUCTIVITY=30% - 70%} => {NR=Absent}	0.1875	1	0.1875	1.23077	6
{AGG.CONDUCTIVITY=30% - 70%,NEMATODES.LIVEANDDEAD=<30%} => {NR=Absent}	0.15625	1	0.15625	1.23077	5
{AGG.CONDUCTIVITY=30% - 70%,AGG.LITHIC=0} => {NR=Absent}	0.1875	1	0.1875	1.23077	6
{AGG.CONDUCTIVITY=30% - 70%,FUNGAL.S=<30%} => {NR=Absent}	0.15625	1	0.15625	1.23077	5
{AGG.CONDUCTIVITY=30% - 70%,X_CYANO.S=30% - 70%} => {NR=Absent}	0.15625	1	0.15625	1.23077	5
{AGG.CONDUCTIVITY=30% - 70%,ROTIFERS.TOTAL=<50%} => {NR=Absent}	0.28125	1	0.28125	1.23077	9
{AGG.CONDUCTIVITY=30% - 70%,TARDIGRADES.TOTAL=0} => {NR=Absent}	0.28125	1	0.28125	1.23077	9
{AGG.CONDUCTIVITY=30% - 70%,AGG.MOSS.COVERAGE=0} => {NR=Absent}	0.34375	1	0.34375	1.23077	11
{AGG.CONDUCTIVITY=30% - 70%,AGG.CYANO.COVERAGE=0} => {NR=Absent}	0.34375	1	0.34375	1.23077	11
{AGG.CONDUCTIVITY=30% - 70%,AGG.SPRINGTAILS=0} => {NR=Absent}	0.3125	1	0.3125	1.23077	10
{AGG.CONDUCTIVITY=30% - 70%,VEG.SURVEY=40} => {NR=Absent}	0.3125	1	0.3125	1.23077	10
{AGG.CONDUCTIVITY=30% - 70%,AGG.MITES=0} => {NR=Absent}	0.34375	1	0.34375	1.23077	11
{SOIL.RESP.RATE=30% - 70%,NEMATODES.LIVEANDDEAD=<30%} => {NR=Absent}	0.15625	1	0.15625	1.23077	5
{SOIL.RESP.RATE=30% - 70%,X_CYANO.S=30% - 70%} => {NR=Absent}	0.15625	1	0.15625	1.23077	5
{FUNGAL.S=<30%,NEMATODES.LIVEANDDEAD=<30%} => {NR=Absent}	0.15625	1	0.15625	1.23077	5
{ROTIFERS.TOTAL=<50%,NEMATODES.LIVEANDDEAD=<30%} => {NR=Absent}	0.28125	0.9	0.3125	1.10769	9
{AGG.ATP=30% - 70%,FUNGAL.S=<30%,TARDIGRADES.TOTAL=0} => {NR=Absent}	0.1875	1	0.1875	1.23077	6
{ACTIVE.WATER=>70%,X_CYANO.S=30% - 70%,TARDIGRADES.TOTAL=0} => {NR=Absent}	0.1875	1	0.1875	1.23077	6
{FUNGAL.S=<30%,X_CYANO.S=30% - 70%,TARDIGRADES.TOTAL=0} => {NR=Absent}	0.1875	1	0.1875	1.23077	6
{TAXA.RICHNESS=1} => {NxrAB=Present}	0.15625	1	0.15625	1.14286	5
{FUNGAL.S=>70%} => {NxrAB=Present}	0.21875	1	0.21875	1.14286	7
{SOIL.RESP.RATE=<30%} => {NxrAB=Present}	0.21875	1	0.21875	1.14286	7
{BIOMASS=>70%} => {NxrAB=Present}	0.25	1	0.25	1.14286	8
{X_CYANO.S=>70%} => {NxrAB=Present}	0.28125	1	0.28125	1.14286	9
{AGG.ATP=>70%} => {NxrAB=Present}	0.28125	0.9	0.3125	1.02857	9
{AGG.SOIL.WATER=>70%} => {NxrAB=Present}	0.28125	0.9	0.3125	1.02857	9
{C.PCT=>70%} => {NxrAB=Present}	0.28125	0.9	0.3125	1.02857	9
{AGG.DNA=>70%} => {NxrAB=Present}	0.28125	0.9	0.3125	1.02857	9
{N.PCT=>70%} => {NxrAB=Present}	0.28125	0.9	0.3125	1.02857	9
{CN=>70%} => {NxrAB=Present}	0.28125	0.9	0.3125	1.02857	9
{N.PCT=<30%} => {NxrAB=Present}	0.28125	0.9	0.3125	1.02857	9
{C.PCT=<30%} => {NxrAB=Present}	0.28125	0.9	0.3125	1.02857	9
{AGG.ATP=<30%} => {NxrAB=Present}	0.3125	1	0.3125	1.14286	10
{AGG.DNA=<30%} => {NxrAB=Present}	0.28125	0.9	0.3125	1.02857	9
{LONG=<30%} => {NxrAB=Present}	0.28125	0.9	0.3125	1.02857	9
{CN=<30%} => {NxrAB=Present}	0.28125	0.9	0.3125	1.02857	9
{LAT=>70%} => {NxrAB=Present}	0.3125	1	0.3125	1.14286	10
{AGG.PH=<30%} => {NxrAB=Present}	0.3125	1	0.3125	1.14286	10
{BIOMASS=30% - 70%} => {NxrAB=Present}	0.28125	0.9	0.3125	1.02857	9
{FUNGAL.S=30% - 70%} => {NxrAB=Present}	0.34375	1	0.34375	1.14286	11
{AGG.SOIL.WATER=30% - 70%} => {NxrAB=Present}	0.34375	0.916667	0.375	1.04762	11
{LONG=30% - 70%} => {NxrAB=Present}	0.34375	0.916667	0.375	1.04762	11
{LAT=30% - 70%} => {NxrAB=Present}	0.34375	0.916667	0.375	1.04762	11
{AGG.PH=30% - 70%} => {NxrAB=Present}	0.34375	0.916667	0.375	1.04762	11
{TAXA.RICHNESS=2} => {NxrAB=Present}	0.34375	0.916667	0.375	1.04762	11
{AGG.CONDUCTIVITY=30% - 70%} => {NxrAB=Present}	0.375	1	0.375	1.14286	12
{ACTIVE.WATER=30% - 70%} => {NxrAB=Present}	0.40625	1	0.40625	1.14286	13
{NEMATODES.LIVEANDDEAD=<30%} => {NxrAB=Present}	0.40625	1	0.40625	1.14286	13
{AGG.LITHIC=0} => {NxrAB=Present}	0.4375	1	0.4375	1.14286	14
{C.PCT=>70%,ACTIVE.WATER=<30%} => {NxrAB=Present}	0.15625	1	0.15625	1.14286	5
{N.PCT=>70%,ACTIVE.WATER=<30%} => {NxrAB=Present}	0.15625	1	0.15625	1.14286	5
{LONG=<30%,ACTIVE.WATER=<30%} => {NxrAB=Present}	0.15625	1	0.15625	1.14286	5
{CN=>70%,X_CYANO.S=<30%} => {NxrAB=Present}	0.15625	1	0.15625	1.14286	5
{AGG.SOIL.WATER=>70%,AGG.CONDUCTIVITY=<30%} => {NxrAB=Present}	0.15625	1	0.15625	1.14286	5
{C.PCT=30% - 70%,AGG.CONDUCTIVITY=<30%} => {NxrAB=Present}	0.15625	1	0.15625	1.14286	5
{LAT=30% - 70%,AGG.LITHIC=1} => {NxrAB=Present}	0.15625	1	0.15625	1.14286	5
{AGG.ATP=>70%,NEMATODES.LIVEANDDEAD=>70%} => {NxrAB=Present}	0.15625	1	0.15625	1.14286	5
{AGG.ATP=>70%,AGG.DNA=30% - 70%} => {NxrAB=Present}	0.15625	1	0.15625	1.14286	5
{C.PCT=30% - 70%,AGG.ATP=>70%} => {NxrAB=Present}	0.1875	1	0.1875	1.14286	6
{AGG.PH=30% - 70%,AGG.ATP=>70%} => {NxrAB=Present}	0.15625	1	0.15625	1.14286	5
{AGG.ATP=>70%,ROTIFERS.TOTAL=<50%} => {NxrAB=Present}	0.15625	1	0.15625	1.14286	5
{LAT=30% - 70%,AGG.PH=>70%} => {NxrAB=Present}	0.15625	1	0.15625	1.14286	5
{AGG.SOIL.WATER=>70%,AGG.DNA=<30%} => {NxrAB=Present}	0.15625	1	0.15625	1.14286	5
{AGG.SOIL.WATER=>70%,TARDIGRADES.TOTAL=0} => {NxrAB=Present}	0.15625	1	0.15625	1.14286	5
{C.PCT=>70%,AGG.DNA=>70%} => {NxrAB=Present}	0.21875	1	0.21875	1.14286	7
{LONG=<30%,C.PCT=>70%} => {NxrAB=Present}	0.15625	1	0.15625	1.14286	5
{C.PCT=>70%,TARDIGRADES.TOTAL=0} => {NxrAB=Present}	0.1875	1	0.1875	1.14286	6
{N.PCT=>70%,AGG.DNA=>70%} => {NxrAB=Present}	0.25	1	0.25	1.14286	8
{LONG=<30%,AGG.DNA=>70%} => {NxrAB=Present}	0.21875	1	0.21875	1.14286	7
{LONG=<30%,N.PCT=>70%} => {NxrAB=Present}	0.1875	1	0.1875	1.14286	6
{N.PCT=>70%,TARDIGRADES.TOTAL=0} => {NxrAB=Present}	0.1875	1	0.1875	1.14286	6
{LONG=>70%,CN=>70%} => {NxrAB=Present}	0.15625	1	0.15625	1.14286	5
{CN=>70%,AGG.SOIL.WATER=30% - 70%} => {NxrAB=Present}	0.15625	1	0.15625	1.14286	5
{CN=>70%,ROTIFERS.TOTAL=<50%} => {NxrAB=Present}	0.25	1	0.25	1.14286	8
{LONG=>70%,N.PCT=<30%} => {NxrAB=Present}	0.15625	1	0.15625	1.14286	5
{N.PCT=<30%,ROTIFERS.TOTAL=<50%} => {NxrAB=Present}	0.25	1	0.25	1.14286	8
{LONG=30% - 70%,C.PCT=<30%} => {NxrAB=Present}	0.15625	1	0.15625	1.14286	5
{C.PCT=<30%,CN=30% - 70%} => {NxrAB=Present}	0.15625	1	0.15625	1.14286	5
{C.PCT=<30%,ROTIFERS.TOTAL=<50%} => {NxrAB=Present}	0.28125	1	0.28125	1.14286	9
{LONG=>70%,AGG.DNA=<30%} => {NxrAB=Present}	0.15625	1	0.15625	1.14286	5
{AGG.DNA=<30%,ROTIFERS.TOTAL=<50%} => {NxrAB=Present}	0.25	1	0.25	1.14286	8
{LONG=<30%,CN=<30%} => {NxrAB=Present}	0.15625	1	0.15625	1.14286	5
{LONG=<30%,AGG.PH=30% - 70%} => {NxrAB=Present}	0.15625	1	0.15625	1.14286	5
{LONG=<30%,ROTIFERS.TOTAL=<50%} => {NxrAB=Present}	0.21875	1	0.21875	1.14286	7
{CN=<30%,AGG.SOIL.WATER=<30%} => {NxrAB=Present}	0.15625	1	0.15625	1.14286	5
{CN=<30%,TAXA.RICHNESS=2} => {NxrAB=Present}	0.15625	1	0.15625	1.14286	5
{CN=<30%,TARDIGRADES.TOTAL=0} => {NxrAB=Present}	0.25	1	0.25	1.14286	8
{BIOMASS=30% - 70%,TARDIGRADES.TOTAL=0} => {NxrAB=Present}	0.21875	1	0.21875	1.14286	7
{LAT=30% - 70%,AGG.SOIL.WATER=30% - 70%} => {NxrAB=Present}	0.15625	1	0.15625	1.14286	5
{AGG.SOIL.WATER=30% - 70%,AGG.PH=30% - 70%} => {NxrAB=Present}	0.1875	1	0.1875	1.14286	6
{LAT=30% - 70%,LONG=30% - 70%} => {NxrAB=Present}	0.1875	1	0.1875	1.14286	6
{LONG=30% - 70%,AGG.PH=30% - 70%} => {NxrAB=Present}	0.1875	1	0.1875	1.14286	6
{LAT=30% - 70%,C.PCT=30% - 70%} => {NxrAB=Present}	0.15625	1	0.15625	1.14286	5
{LAT=30% - 70%,CN=30% - 70%} => {NxrAB=Present}	0.15625	1	0.15625	1.14286	5
{LAT=30% - 70%,N.PCT=30% - 70%} => {NxrAB=Present}	0.1875	1	0.1875	1.14286	6
{LAT=30% - 70%,TARDIGRADES.TOTAL=0} => {NxrAB=Present}	0.28125	1	0.28125	1.14286	9
{AGG.DNA=30% - 70%,TAXA.RICHNESS=2} => {NxrAB=Present}	0.15625	1	0.15625	1.14286	5
{C.PCT=30% - 70%,AGG.PH=30% - 70%} => {NxrAB=Present}	0.15625	1	0.15625	1.14286	5
{N.PCT=30% - 70%,AGG.PH=30% - 70%} => {NxrAB=Present}	0.15625	1	0.15625	1.14286	5
{AGG.PH=30% - 70%,TARDIGRADES.TOTAL=0} => {NxrAB=Present}	0.21875	1	0.21875	1.14286	7
{ROTIFERS.TOTAL=<50%,TARDIGRADES.TOTAL=0} => {NxrAB=Present}	0.625	0.909091	0.6875	1.03896	20
